# Supplementary material for: ATP-citrate lyase promotes axonal transport across species
Source: Nat Commun. 2021 Oct 7;12:5878. doi: 10.1038/s41467-021-25786-y (PMC8497606; doi:10.1038/s41467-021-25786-y)
Supplement: Supplementary file 4 — Source Data [file 41467_2021_25786_MOESM4_ESM.xlsx]

## Sheet: Fig 1
Fig 1a			Fig 1c					Fig 1d									Fig 1e					Fig 1f								Fig 1h								Fig 1i
WT	Elp3 cKO		WT+sh-Control	WT+sh-Elp3	Atat1 KO+sh-Control	Atat1 KO+sh-Elp3		WT+sh-Control (anterograde)	WT+sh-Elp3 (anterograde)	Atat1 KO+sh-Control (anterograde)	Atat1 KO+sh-Elp3 (anterograde)	WT+sh-Control (retrograde)	WT+sh-Elp3 (retrograde)	Atat1 KO+sh-Control (retrograde)	Atat1 KO+sh-Elp3 (retrograde)		WT+sh-Control	WT+sh-Elp3	Atat1 KO+sh-Control	Atat1 KO+sh-Elp3		Control	Elp3 KD	Elp1 KD	Elp3;Atat1 KD	Elp3 KD+hELP3	Elp1;Hdac6 KD	Elp3;Hdac6 KD		Control	Elp3 KD	Elp1 KD	Elp3;Atat1 KD	Elp3 KD+hELP3	Elp1;Hdac6 KD	Elp3;Hdac6 KD		Control (anterograde)	Elp1 KD (anterograde)	Elp3 KD (anterograde)	Elp3;Atat1 KD (anterograde)	Elp3 KD+ELP3 (anterograde)	Elp1;Hdac6 KD (anterograde)	Elp3;Hdac6 KD (anterograde)	Control (retrograde)	Elp1 KD (retrograde)	Elp3 KD (retrograde)	Elp3;Atat1 KD (retrograde)	Elp3 KD+ELP3 (retrograde)
1.048	0.939		0.043	0.145	0.053	0.076		0.241	0.667	0.227	0.202	-0.247	-0.124	-0.172	-0.265		0	0	79.4	85.2		1.291	0.297	0.131	0.09	1.395	0.31	0.393		0.455	0.217	0.08	0.088	0.455	0.234	0.222		0.165	1.478	2.072	1.193	0.937	0.234	4.967	-0.303	-0.106	-0.103	-0.11	-0.408
0.632	0.64		0.095	0.106	0.035	0.117		0.266	0.106	0.193	0.177	-0.677	-0.237	-0.474	-0.199		80	0	0	58.5		1.816	0.282	0.189	0.053	1.472	1.933	0.405		0.316	0.568	0.12	0.044	0.528	0.458	0.371		0.231	1.009	1.273	0.987	0.398	0.458	3.739	-0.434	-0.109	-0.103	-0.118	-0.528
1.069	1.261		0.122	0.153	0.024	0.148		0.22	0.334	0.166	0.2	-0.305	-0.115	-0.31	-0.138		0	62.5	100	28.6		1.76	0.255	0.216	0.137	2.412	0.771	2.767		0.858	0.402	0.405	0.216	0.159	0.458	2.22		0.708	0.988	1.241	0.964	0.224	0.458	3.086	-0.37	-0.133	-0.114	-0.136	-0.228
1.777	0.654		0.428	0.334	0.145	0.094		0.115	0.1	0.446	0.274	-0.847	-0.102	-0.203	-0.43		0	0	56.7	47.9		1.395	0.417	0.366	0.318	2.045	1.375	2.584		0.667	0.37	0.285	0.153	0.153	0.338	0.488		0.756	0.985	1.098	0.842	2.717	0.338	2.568	-0.35	-0.134	-0.117	-0.143	-0.744
1.524	0.585		1.033	0.056	0.112	0.096		0.144	0.518	0.353	0.47	-0.296	-0.24	-0.207	-0.1		0	0	83.5	64		1.472	0.284	0.588	0.105	1.018	0.919	0.476		1.843	0.345	0.145	0.329	2.717	0.036	2		0.482	0.978	1.092	0.778	1.092	0.619	2.312	-0.825	-0.147	-0.117	-0.146	-0.898
2.421	0.746		0.314	0.518	0.053	0.43		0.259	0.1	0.287	0.483	-0.634	-0.174	-0.509	-0.167		0	0	86.3	0		1.171	0.639	0.048	0.649	1.655	1.326	0.951		1.134	0.078	0.187	0.23	0.744	0.095	0.163		0.468	0.94	1.089	0.759	0.992	0.3	2.278	-0.454	-0.166	-0.124	-0.155	-0.632
3.162	0.481		0.64	0.1	0.015	0.058		0.314	0.81	0.246	0.417	-0.422	-0.6	-0.46	-0.181		0	0	56.2	82.1		1.303	0.485	0.643	0.058	0.942	1.094	0.736		0.979	0.104	0.16	0.176	0.898	0.3	0.244		0.641	0.925	1.069	0.738	3.06	0.416	2.055	-0.935	-0.173	-0.13	-0.167	-0.534
1.292	0.626		0.081	0.237	0.03	0.47		0.268	0.493	0.219	0.146	-0.532	-0.259	-0.25	-0.271		0	64.4	0	0		0.986	0.647	0.703	0.12	1.703	1.229	0.813		1.913	0.183	0.366	0.057	1.092	0.879	0.178		0.148	0.838	1.036	0.727	1.447	0.3	1.969	-0.364	-0.176	-0.134	-0.173	-0.272
2.066	0.645		0.255	0.232	0.046	0.03		0.345	0.549	0.131	0.2	-0.522	-0.112	-0.396	-0.187		0	78.3	75.8	94.6		1.127	0.569	0.267	0.094	1.022	2.148	0.663		1.276	0.315	0.239	0.182	0.992	0.416	0.26		0.592	0.826	1.021	0.704	0.439	1	1.855	-0.104	-0.177	-0.145	-0.173	-0.427
1.613	0.401		0.246	0.387	0.016	0.325		0.517	0.188	0.151	0.31	-0.451	-0.556	-0.194	-0.292		0	0	87.2	15.8		0.377	0.231	0.561	0.077	1.291	1.927	1.018		0.935	0.296	0.434	0.118	0.632	0.3	0.468		0.211	0.82	0.927	0.696	1.555	0.416	1.827	-0.565	-0.196	-0.148	-0.177	-0.26
0.629	0.594		0.408	0.493	0.092	0.055		0.138	0.333	0.118	0.286	-0.608	-1.067	-0.19	-0.1		0	0	64	88.6		0.743	0.756	0.261	0.12	0.942	1.945	1.655		0.23	0.566	0.115	0.261	3.06	0.879	0.148		0.66	0.808	0.921	0.683	0.353	1	1.627	-0.442	-0.198	-0.154	-0.182	-0.607
0.327	0.531		0.249	0.176	0.053	0.035		0.172	0.193	0.321	0.41	-0.122	-0.387	-0.118	-0.1		0	75	75	100		0.713	0.395	0.195	0.222	1.703	0.971	1.124		0.969	0.217	0.069	0.278	0.534	0.416	1.116		0.598	0.808	0.91	0.68	0.945	0.583	1.582	-0.474	-0.198	-0.159	-0.185	-0.55
0.775	0.878		0.385	0.333	0.054	0.233		0.185	0.135	0.509	0.347	-0.428	-0.667	-0.304	-0.1		0	0	72.9	10.4		1.362	0.539	0.566	0.248	1.022	0.769	2.123		0.822	0.411	0.332	0.05	1.447	1	0.38		0.148	0.808	0.873	0.662	0.217	0.614	1.541	-0.466	-0.199	-0.163	-0.193	-0.395
0.143	0.47		0.04	0.201	0.304	0.036		0.423	0.148	0.207	0.168	-1.024	-0.167	-0.141	-0.292		0	0	100	89.1		1.289	0.607	0.515	0.52	1.291	1.175	0.921		0.474	0.031	0.297	0.057	0.284	0.583	0.228		0.241	0.735	0.865	0.621	0.673	0.604	1.541	-0.361	-0.201	-0.172	-0.194	-0.243
0.195	0.368		0.289	0.123	0.028	0.113		0.219	0.104	0.17	0.377	-0.64	-0.333	-0.18	-0.292		0	0	64.9	59.5		1.087	0.62	0.733	0.135		1.538	0.895		0.345	0.11	0.03	0.057	0.272	0.614	0.344		0.241	0.709	0.812	0.616	1.268	1.496	1.465	-0.916	-0.206	-0.176	-0.204	-0.451
0.266	0.456		0.231	0.074	0.059	0.221		0.448	0.18	0.213	0.176	-0.128	-0.81	-0.115	-0.605		0	43.8	91.7	24.3		1.145	0.603	0.538	0.201		1.619			0.463	0.105	0.092	0.367	1.555	0.604	0.252		0.969	0.702	0.802	0.612	0.209	0.245	1.457	-0.13	-0.216	-0.179	-0.209	-0.17
0.282	0.595		0.523	0.03	0.039	0.231		0.448	0.184	0.17	0.286	-0.246	-0.222	-0.199	-0.339		0	84.8	77.9	50		0.627	0.514	0.423	0.126		1.554			0.35	0.121	0.229	0.155	0.124	0.222	0.345		0.382	0.7	0.793	0.576	0.174	0.322	1.335	-0.478	-0.216	-0.182	-0.21	-0.319
0.289	0.413		0.261	0.057	0.045	0.135		0.33	0.927	0.661	0.347	-0.408	-0.191	-0.203	-0.176		0	67.4	67.1	65.1		1.117	0.302	0.5	0.177		2.166			0.35	0.335	0.131	0.121	0.945	0.157	0.47		1.16	0.695	0.764	0.572	0.147	0.324	1.284	-0.527	-0.217	-0.182	-0.23	-0.386
1.56	0.196		0.489	0.06	0.021	0.058		0.344	0.62	0.303	0.18	-0.282	-0.14	-0.327	-0.116		0	100	0	92		0.655	0.638		0.236		1.241			0.731	0.216	0.044	0.27	0.427	0.322	0.391		1.739	0.655	0.756	0.567	0.276	0.584	1.256	-0.369	-0.22	-0.183	-0.233	-0.367
2.257	0.065		0.244	0.028	0.038	0.151		0.452	0.219	0.103	0.377	-0.385	-0.129	-0.125	-0.169		0	66	0	62.7		1.006	0.297				1.749			0.482	0.193	0.04	0.165	0.217	0.324	0.302		1.13	0.652	0.744	0.562	0.265	0.403	1.235	-0.314	-0.223	-0.19	-0.235	-0.773
1.041	0.455		0.283	0.035	0.078	0.176		0.545	0.201	0.106	0.176	-0.289	-0.298	-0.315	-0.177		0	74.2	100	0		0.98					1.854			0.155	0.186	0.108	0.057	0.26	0.584	0.293		0.42	0.65	0.735	0.536	0.848	2.4	1.221	-0.515	-0.224	-0.196	-0.237	-0.26
0.223	0.34		0.089	0.115	0.084	0.092		0.316	0.259	0.23	0.286	-0.196	-0.259	-0.196	-0.343		0	91.3	71.6	76.9		0.536					0.922			0.444	0.235	0.032	0.237	0.673	0.076	0.224		1.375	0.646	0.728	0.53	0.331	2	1.187	-1.225	-0.243	-0.197	-0.242	-0.471
0.647	0.52		0.32	0.212	0.024	0.135		0.597	0.534	0.443	0.347	-0.489	-0.379	-0.278	-0.466		83.9	100	0	65.1		1.022					0.556			0.42	0.198	0.386	0.3	0.287	1	1.114		0.321	0.631	0.709	0.507	0.395	0.259	1.142	-0.23	-0.246	-0.201	-0.245	-0.331
0.021	0.064		0.816	0.18	0.083	0.058		1.32	0.32	0.517	0.168	-0.265	-0.632	-0.243	-0.169		0	63.3	100	92		0.46					1.249			0.783	0.265	0.083	0.345	0.209	0.898	0.57		0.633	0.621	0.708	0.504	0.122	3	1.139	-0.445	-0.247	-0.211	-0.249	-0.331
0.252	0.144		0.501	0.259	0.018	0.151		0.586	0.281	0.172	0.177	-0.345	-0.159	-0.125	-0.158		36	74.3	65.2	62.7		0.694					0.727			0.688	0.159	0.09	0.194	0.252	0.259	0.448		3.51	0.619	0.699	0.503	0.547	0.129	1.113	-0.331	-0.249	-0.213	-0.254	-0.603
0.976			0.401	0.138	0.061	0.176		0.556	0.131	0.241	0.106	-0.629	-0.23	-0.178	-0.385		0	0	62.9	0		0.657					0.997			0.459	0.324	0.747	0.111	0.55	0.335	0.461		0.22	0.598	0.694	0.491	0.539	0.321	1.113	-0.523	-0.253	-0.214	-0.259	-0.199
0.253			0.183	0.379	0.037	0.092		0.484	0.259	0.1	0.286	-0.816	-0.155	-0.246	-0.364		30.8	0	26.8	76.9		0.363					0.503			0.476	0.059	0.076	0.146	0.395	0.321	0.895		1.596	0.595	0.662	0.475	0.194	2	1.108	-0.283	-0.258	-0.214	-0.263	-0.436
1.259			0.701	0.927	0.019	0.135		1.439	0.172	0.135	0.367	-0.401	-0.115	-0.159	-0.368		0	40	36.7	65.1		1.154					0.699			0.31	0.331	0.26	0.1	0.044	0.247	0.434		0.889	0.589	0.662	0.475	0.461	2	1.07	-0.561	-0.259	-0.223	-0.268	-0.512
			0.334	0.62	0.2	0.058		0.508	0.44	0.249	0.178	-0.183	-0.379	-0.549	-0.259		0	0	44.4	92		0.944					0.805			0.444	0.11	0.382	0.143	0.451	0.724	0.543		1.323	0.587	0.614	0.468	0.733	0.545	1.063	-0.715	-0.263	-0.226	-0.27	-0.115
			1.057	0.632	0.09	0.151		0.437	0.463	0.167	0.15	-0.334	-0.485	-0.167	-0.359		42.7	0	0	62.7		0.683					0.292			0.962	0.205	0.384	0.031	0.17	1	0.651		0.165	0.58	0.606	0.464	0.57	0.211	1.029	-0.351	-0.264	-0.226	-0.282	-0.449
			0.199	0.065	0.144	0.176		0.653	0.172	0.125	0.202	-1.057	-0.661	-0.134	-0.479		0	0	42.5	0		1.034					0.348			1.333	0.063	0.277	0.189	0.085	1	0.38		0.916	0.566	0.6	0.458	1.368	0.145	1.028	-0.755	-0.265	-0.229	-0.293	-0.762
			0.068	0.062	0.096	0.092		0.406	0.191	0.32	0.275	-0.199	-0.129	-0.172	-0.172		80.6	0	62.7	76.9		1.032					0.318			1.142	0.134	0.948	0.392	0.084	1	0.535		0.588	0.564	0.587	0.457	3.256	1.1	1.027	-0.363	-0.266	-0.232	-0.3	-0.371
			0.118	0.042	0.297	0.249		0.449	0.218	0.178	0.523	-0.372	-0.287	-0.184	-0.352		0	78	0	46.8							0.638			0.74	1	0.63	0.078	0.367	1	0.309		0.622	0.563	0.584	0.446	0.407	2	1.009	-0.772	-0.271	-0.234	-0.306	-0.199
			0.048	0.534	0.05	0.095		0.676	0.184	0.325	0.1	-0.622	-0.172	-0.134	-0.388		0	80	0	79.3							0.432			0.592	0.188	0.542	0.461	0.773	0.442	0.407		0.945	0.562	0.58	0.439	0.17	0.411	0.985	-0.15	-0.272	-0.237	-0.311	-0.456
			0.043	0.04	0.155	0.05		0.642	0.138	0.297	0.1	-0.257	-0.236	-0.172	-0.292		0	87.4	0	79.8							0.525			0.87	0.145	0.222	0.035	0.26	1	0.277		0.318	0.551	0.579	0.431	0.138	0.37	0.981	-0.283	-0.272	-0.241	-0.322	-0.695
			0.198	0.032	0.071	0.173		0.357	0.239	0.16	0.254	-0.212	-0.248	-0.248	-0.201		75.8	0	0	14.5							1.024			1.225	3	0.18	0.062	0.471	0.411	1.04		0.23	0.54	0.579	0.405	0.472	0.188	0.972	-0.459	-0.275	-0.242	-0.334	-0.303
			0.086	0.32	0.022	0.305		0.7	0.172	0.249	0.169	-0.108	-0.594	-0.327	-0.442		83.3	100	0	70										0.093	0.303	0.076	0.571	0.331	0.37	1		0.999	0.531	0.579	0.399	1.485	0.183	0.942	-0.555	-0.284	-0.243	-0.345	-0.474
			0.338	0.185	0.031	0.137		0.143	0.298	0.32	0.431	-0.375	-0.119	-0.482	-0.517		0	100	0	27										0.952	0.151	0.637	0.411	0.301	0.889	0.107		0.965	0.531	0.579	0.399	0.943	0.666	0.921	-1.037	-0.291	-0.245	-0.346	-0.468
			0.036	0.1	0.037	0.523		1.024	0.566	0.148	0.218	-0.59	-0.524	-0.287	-0.1		0	0	94.4	0										0.222	0.331	0.496	0.192	0.603	1	0.344		0.52	0.53	0.578	0.392	0.609	0.315	0.915	-0.28	-0.293	-0.248	-0.347	-0.977
			0.055	0.023	0.09	1		0.314	0.402	0.319	0.339	-0.89	-0.294	-0.178	-0.1		0	35.7	100	0										0.13	0.161	0.122	0.058	0.199	1	0.895		0.743	0.526	0.569	0.357	1.155	0.127	0.913	-0.66	-0.303	-0.248	-0.355	-1.845
			0.056	0.097	0.238	0.071		0.136	0.145	0.206	0.306	-0.53	-0.164	-0.223	-0.1		0	56.1	90.5	100										0.74	0.202	0.267	0.136	0.436	0.049	0.814		2.651	0.524	0.569	0.346	0.39	0.21	0.913	-1.702	-0.303	-0.249	-0.36	-1.023
			0.028	0.024	0.066	0.358		0.255	0.316	0.219	0.11	-0.371	-0.175	-0.333			0	100	96.7	70.6										0.133	0.202	0.116	0.09	0.512	0.183	0.407		0.994	0.523	0.56	0.345	0.315	0.223	0.895	-0.743	-0.306	-0.255	-0.364	-0.235
			0.375	0.024	0.035	0.029		0.336	0.492	0.153	0.207	-0.135	-0.212	-0.237			80.8	67.1	55.9	91										0.15	0.381	0.132	0.432	0.56	0.666	0.271		0.501	0.514	0.552	0.329	0.715	0.36	0.895	-0.444	-0.306	-0.256	-0.367	-0.71
			0.204	0.037	0.122	0.208		0.231	0.205	0.192	0.204	-0.237	-0.357	-0.316			0	100	100	0										0.429	0.58	0.163	0.058	0.331	0.599	0.773		1.654	0.514	0.552	0.328	1.073	0.243	0.878	-0.667	-0.314	-0.257	-0.373	-0.909
			0.159	0.44	0.549	0.051		0.641	0.517	0.426	0.226	-0.177	-0.204	-0.709			0	88.5	0	82.1										0.321	0.344	0.317	0.233	0.395	0.219	0.747		0.186	0.503	0.547	0.325	0.528	0.493	0.878	-0.15	-0.314	-0.258	-0.38	-0.794
			0.049	0.463	0.14	0.074		0.261	0.999	0.419	0.155	-0.358	-0.172	-0.249			79.1	77.7	78.7	82.8										0.466	0.646	0.194	0.249	0.106	1.99	0.58		0.214	0.501	0.545	0.325	1.485	0.25	0.872	-0.689	-0.315	-0.258	-0.383	-0.825
			0.53	0.172	0.02	0.046		0.167	0.413	0.172	0.296	-0.219	-0.299	-0.451			40.5	0	100	91.4										1.093	0.547	0.1	0.355	0.236	0.21	0.68		0.744	0.5	0.541	0.276	0.153	0.806	0.868	-0.452	-0.315	-0.26	-0.392	-0.478
			0.371	0.118	0.145	0.339		0.39	0.308	0.479	0.28	-0.526	-0.32	-0.298			0	0	100	0										0.369	0.484	0.418	0.373	0.744	0.21	0.384		0.538	0.5	0.538	0.273	0.2	0.216	0.863	-0.868	-0.322	-0.262	-0.399	-0.689
			0.023	0.143	0.136	0.643		0.137	0.545	0.16	0.419	-0.41	-0.418	-0.117			0	0	100	0										0.117	0.031	0.069	0.403	0.371	0.138	0.45		0.822	0.493	0.536	0.261	0.693	0.368	0.861	-0.571	-0.324	-0.264	-0.403	-0.733
			0.135	0.884	0.02	0.083		0.501	0.24	0.419	0.249	-0.95	-0.103	-0.196			79	64.8	45.7	77.2										0.52	0.527	0.259	0.118	0.045	0.286	0.587		0.566	0.489	0.535	0.258	0.124	0.58	0.857	-0.33	-0.331	-0.275	-0.408	-0.872
			0.164	0.379	0.219	0.13		0.701	0.186	0.326	0.148	-0.542	-0.124	-0.42			0	34.5	78.1	78.7										0.355	0.531	0.434	0.263	0.238	0.291	0.625		0.107	0.448	0.535	0.244	0.289		0.856	-1.541	-0.331	-0.275	-0.41	-0.825
			0.13	0.485	0.064	0.147		0.142	0.134	0.314	0.172	-0.665	-0.237	-0.463			0	0	88.6	74.2										0.077	0.501	0.874	0.118	0.326	0.36	0.61		0.745	0.445	0.532	0.235	0.419		0.856	-1.325	-0.331	-0.275	-0.411	-0.851
			0.358	0.661	0.172	0.082		0.186	0.35	0.19	0.157	-0.145	-0.115	-0.417			0	0	100	74.2										0.221	0.735	0.212	0.464	0.539	2	0.429		0.361	0.441	0.524	0.23	1.14		0.856	-0.469	-0.333	-0.276	-0.418	-0.715
			0.219	0.06	0.192	0.169		0.338	0.111	0.443	0.199	-0.173	-0.102	-0.804			0	0	81	15.4										0.709	0.628	0.272	0.09	0.695	1.02	0.542		0.244	0.438	0.515	0.23	1.279		0.856	-1.913	-0.335	-0.285	-0.419	-0.908
			0.053	0.117	0.083	0.186		0.41	0.292	0.2	0.345	-0.155	-0.24	-0.438			100	0	76.5	43.9										0.185	0.287	0.021	0.475	0.303	1.008	0.733		0.722	0.411	0.514	0.225	0.301		0.835	-0.461	-0.343	-0.285	-0.419	-0.33
			0.557	0.027	0.274	0.034		0.204	0.112	0.603	0.337	-0.511	-0.174	-0.25			0	80.4	100	100										0.05	0.562	0.642	0.05	0.474	1.007	0.814		1.733	0.402	0.511	0.219	1.32		0.835	-0.446	-0.352	-0.289	-0.432	-0.432
			0.775	0.06	0.419	0.03		0.216	0.158	0.125	0.312	-0.721		-0.149			0	68	53.1	82.5										0.092	0.357	0.438	0.334	0.468	0.243	0.762		0.352	0.402	0.505	0.218	0.585		0.823	-0.363	-0.357	-0.29	-0.441	-0.413
			0.526	0.064	0.126	0.035		0.194	0.121	0.508	0.23	-0.258		-0.51			0	94.3	90.4	100										1.998	0.808	0.207	0.572	0.117	1.004	0.325		0.15	0.4	0.496	0.216	0.561		0.822	-0.937	-0.359	-0.292	-0.444	-0.321
			0.607	0.566	0.074	0.211		0.557	0.251	0.76		-0.123		-0.172			0	80.4	64.8	41.9										0.897	0.441	1.626	0.399	0.461	1.021	0.672		0.233	0.4	0.496	0.213	0.72		0.822	-0.433	-0.367	-0.292	-0.45	-3.796
			0.416	0.402	0.054	0.345		0.775	0.201	0.123		-0.226		-0.376			0	78.4	0	0										0.925	0.185	0.343	0.05	0.977	1.493	0.286		1.571	0.391	0.49	0.197	0.424		0.814	-0.783	-0.371	-0.297	-0.452	-1.391
			0.098	0.199	0.077	0.051		0.607	0.287	0.704		-0.164		-0.142			0	0	100	81.8										0.75	0.318	0.551	0.419	0.733	1.004	0.362		0.176	0.388	0.488	0.194	0.373		0.813	-0.497	-0.375	-0.302	-0.461	-1.857
			0.41	0.064	0.031	0.419		0.416	0.115	0.305		-0.214		-0.135			0	0	80	0										0.054	0.433	0.795	0.475	0.57	1	0.282		1.843	0.387	0.478	0.192	0.295		0.799	-1.403	-0.376	-0.305	-0.513	-0.776
			0.082	0.594	0.132	0.024		0.328	0.157	0.413		-0.661		-0.295			44.4	0	85.9	90.2										0.388	0.194	0.246	0.09	1.845	0.25	0.362		0.11	0.384	0.471	0.17	0.193		0.799	-1.514	-0.378	-0.305	-0.536	-0.405
			0.345	0.919	0.093	0.359		0.566	0.436	0.345		-0.246		-0.172			0	82.4	85.4	0										0.365	0.784	0.046	0.09	1.368	0.247	0.277		0.654	0.381	0.47	0.157	0.248		0.794	-0.87	-0.385	-0.305	-0.54	-0.33
			0.665	0.316	0.118	0.025		0.296	0.218	0.345		-0.294		-0.353			38.6	0	100	100										0.402	1	0.344	0.21	3.256	0.496	0.178		0.264	0.375	0.467	0.153	0.466		0.791	-0.761	-0.391	-0.305	-0.55	-0.454
			0.187	0.492	0.105	0.028		0.46	0.305	0.438		-0.821		-0.175			0	0	100	85.7										0.839	0.378	0.551	0.38	1.023	0.559	0.53		0.465	0.371	0.467	0.11	0.27		0.772	-0.248	-0.398	-0.307	-0.552	-0.253
			0.471	0.524	0.419	0.059		0.471		0.482		-0.632		-0.244			0	0	52.3	87.7										3.403	0.108	0.796	0.421	0.124	0.595	0.414		0.969	0.37	0.467	0.108	0.397		0.772	-1.276	-0.407	-0.309	-0.563	-0.512
			0.263	0.178	0.333	0.031		0.263		0.302		-1.311		-0.46			71.8	0	60.4	86.2										0.888	0.568	0.246	0.282	0.407	1.146	0.462		1.242	0.367	0.46	0.104	0.856		0.771	-0.839	-0.408	-0.31	-0.571	-0.413
			0.187	0.088	0.326	0.291		0.251		0.217		-1.057		-0.509			0	0	100	0										0.814	0.808	0.046	0.567	0.17	0.806	0.514		0.36	0.361	0.454		0.785		0.771	-0.28	-0.415	-0.312	-0.595	-0.637
			0.019	0.517	0.175	0.388		0.222		0.309		-0.23		-0.185			0	43.5	81.7	0										1.085	0.808	0.099	0.293	0.71	0.576	0.686		1.654	0.358	0.453		0.393		0.758	-0.814	-0.421	-0.312	-0.597	-0.747
			0.039	0.999	0.237	0.099		0.115		0.215		-0.197		-0.154			0	64.4	100	53.6										0.555	0.82	0.554	0.357	0.909	0.659	0.514		0.428	0.353	0.448		0.441		0.751	-0.387	-0.451	-0.313	-0.613	-0.98
			0.115	0.268	0.443	0.009		0.19		0.373		-0.345		-0.339			0	0	88.9	100										0.937	0.259	0.715	0.431	0.573	0.471	0.652		0.227	0.352	0.444		1.129		0.749	-0.357	-0.457	-0.313	-0.631	-1.026
			0.069	0.345	0.363	0.127		0.106		0.206		-0.747		-0.39			33.3	0	100	65.8										0.732	0.266	0.569	0.158	0.156	0.216	0.772		0.264	0.35	0.443		0.189		0.742	-0.792	-0.468	-0.314	-0.665	-0.994
			0.056	0.041	0.055	0.345		0.38		0.371		-0.517		-0.396			0	0	87.8	0										0.497	0.196	1.008	0.04	0.729	0.368	0.857		0.763	0.349	0.441		0.847		0.742	-0.414	-0.481	-0.315	-0.676	-1.114
			0.38	0.213	0.451	0.337		1.295		0.905		-0.186		-0.272			100	58.6	47.3	0										0.699	0.057	0.344	0.576	0.478	0.663	0.661		1.074	0.345	0.433		0.965		0.728	-0.5	-0.484	-0.315	-0.683	-0.48
			1.295	0.174	0.603	0.232		0.334		0.26		-0.237		-0.113			0	100	62.8	25.7										3.51	0.119	0.551	0.04	0.689	0.605	0.419		0.935	0.344	0.43		0.337		0.728	-0.33	-0.497	-0.316	-0.719	-0.468
			0.334	0.204	0.122	0.031		0.415		0.11		-0.236		-0.297			100	31.9	57.3	86.7										0.746	0.065	0.796	0.491	0.733	0.409	0.269		0.935	0.343	0.43		0.739		0.728	-0.74	-0.499	-0.316	-0.73	-0.41
			0.415	0.172	0.033	0.442		0.373		0.43		-0.284		-0.144			0	58.9	53.2	0										0.425	0.309	0.246	0.507	0.872	0.689	0.187		0.442	0.343	0.413		0.399		0.72	-0.117	-0.5	-0.319	-0.749	-1.816
			0.05	0.299	0.079	0.517		0.379		0.396		-0.754		-0.172			36.8	0	0	0										0.916	0.643	0.046	0.09	0.825	0.58	0.411		0.386	0.342	0.406		0.377		0.72	-0.234	-0.512	-0.329	-0.832	-0.66
			0.048	0.32	0.517			0.312		0.208		-0.22		-0.991			0	0	68.9											1.526	0.62	0.099	0.09	1.485	0.434	0.195		0.515	0.342	0.404		1.192		0.719	-1.596	-0.523	-0.33	-0.926	-0.701
			0.373	0.242	0.102			0.23		0.408		-0.129		-0.438			0	0	45.6											1.577	0.384	0.555	0.719	0.851		1.136		0.525	0.336	0.402		1.49		0.712	-0.951	-0.547	-0.33	-1.104	-0.245
			0.379	0.215	0.76			0.323		0.142		-0.41		-0.211			0	0	80.7											2.136	1	0.715	0.111	0.715		1.943		0.613	0.327	0.401		0.559		0.709	-0.778	-0.549	-0.331		-0.177
			0.197	0.043	0.42			0.207		0.316		-0.239		-0.102			45.5	48.1	100											0.916	0.833	0.569	0.162	0.943		0.238		0.596	0.326	0.399		0.483		0.705	-0.221	-0.56	-0.331		-0.853
			0.23	0.191	0.05			0.23		0.297		-0.293		-0.173			0	32.5	100											0.246	0.652	1.008	0.09	0.609		0.566		0.52	0.323	0.397		0.276		0.686	-0.962	-0.562	-0.331		-2.586
			0.323	0.233	0.463			0.127		0.423		-1.294		-0.32			0	0	80.6											0.353	0.216	0.273	0.321	1.155		0.362		0.153	0.321	0.395		0.828		0.685	-1.577	-0.577	-0.333		-0.22
			0.034	0.167	0.417			0.173		0.418		-0.518		-0.379			0	100	57.6											0.301	0.252	0.559	0.185	0.908		0.36		0.137	0.317	0.39		0.166		0.685	-0.572	-0.582	-0.339		-0.429
			0.23	0.056	0.057			0.655		0.19		-0.322		-0.133			0	64.3	5.4											0.445	0.314	1.086	0.09	0.33		0.39		0.256	0.307	0.381		0.205		0.685	-0.578	-0.617	-0.339		-0.317
			0.036	0.095	0.019			0.259		0.386		-0.276		-0.224			0	33.3	69											0.702	0.358	0.829	0.36	0.432		0.21		1.026	0.296	0.379		0.314		0.685	-0.326	-0.62	-0.348		-0.317
			0.073	0.02	0.804			0.271		0.258		-0.432		-0.495			70.1	68.2	100											0.527	0.5	0.511	0.452	0.413		0.278		0.74	0.294	0.374		0.377		0.685	-0.583	-0.625	-0.351		-0.605
			0.226	0.056	0.18			0.621		0.402		-0.642		-0.468			100	75	62											0.247	0.826	0.218	0.418	0.321		0.331		2.806	0.293	0.363		0.951		0.664	-1.134	-0.643	-0.353		-0.124
			0.084	0.032	0.201			0.727		0.199		-0.322		-0.671			0	67.5	0											0.398	0.702	0.303	0.441	3.796		0.16		0.259	0.293	0.361		1.599		0.659	-0.641	-0.654	-0.355		-0.33
			0.655	0.009	0.144			0.254		0.383		-0.864		-0.479			0	81.7	20.9											0.432	0.238	0.108	0.09	0.39		0.304		0.371	0.293	0.356		0.626		0.652	-0.289	-0.709	-0.36		-0.831
			0.029	0.027	0.19			0.53		0.557		-0.23		-0.133			0	71.8	100											0.464	0.336	0.395	0.06	0.315		0.5		1.486	0.293	0.352		0.307		0.651	-0.33	-0.71	-0.361		-0.551
			0.062	0.048	0.345			0.363		0.287		-0.394		-0.24			0	100	64.2											0.408	1	0.036	0.54	1.391		0.19		1.754	0.277	0.352		0.577		0.651	-0.331	-0.736	-0.363		-0.618
			0.086	0.073	0.152			0.22		0.563		-0.416		-0.153			0	100	35.8											0.753	0.64	1.103	0.306	0.715		0.475		0.739	0.272	0.349		0.237		0.651	-0.2	-0.753	-0.364		-0.8
			0.621	0.287	0.062			0.453		0.594		-0.172		-0.342			67.9	80.2	100											1.074	0.21	0.323	0.209	1.485		0.224		2.146	0.257	0.349		0.225		0.647	-3.966	-0.758	-0.364		-0.519
			0.727	0.02	0.111			0.334		0.123		-0.363		-0.197			0	85.4	0											0.382	0.4	0.321	0.027	0.776		0.142		0.148	0.253	0.346		0.634		0.643	-0.33	-0.784	-0.367		-0.72
			0.118	0.106	0.376			0.365		0.192		-0.155		-0.207			0	63.6	56.5											1.013	0.206	0.463	0.347	1.073		0.203		0.566	0.252	0.345		0.395		0.629	-1.283	-0.833	-0.369		-0.788
			0.661	0.476	0.438			0.223		0.422		-0.121		-0.351			0	0	0											0.667	0.277	0.717	0.683	0.528		0.441		0.385	0.251	0.34		0.351		0.628	-0.497	-0.848	-0.37		-0.278
			0.021	0.057	0.065			0.314		0.479		-0.116		-0.862			29.4	89.7	0											0.464	0.985	0.019	0.392	0.405		0.424		0.696	0.249	0.34		0.431		0.628	-0.435	-1.045	-0.371		-1.464
			0.53	0.305	0.482			0.655		0.992		-0.465		-0.391			0	52.1	54.8											0.433	0.563	0.672	0.23	0.203		0.34		0.794	0.246	0.339		0.22		0.617	-0.652	-1.205	-0.373		-0.826
			0.294		0.077			0.28		0.144		-0.126		-0.401			100	0	46.2											0.464	0.925	1.323	0.242	1.485		0.646		0.469	0.245	0.338		0.279		0.61	-0.444	-1.273	-0.374		-0.606
			0.091		0.094			0.721		0.243		-0.152		-0.401			0	80.4	0											0.652	0.619	0.165	0.513	0.153		0.927		0.601	0.238	0.331		0.325		0.609	-0.183	-1.284	-0.375		-0.551
			0.363		0.217			0.664		0.262		-0.431		-0.206			0	0	21.2											0.461	0.271	0.229	0.325	0.454		0.452		0.354	0.226	0.331		0.553		0.604	-0.35	-1.567	-0.379		-0.258
			0.057		0.309			0.747		0.245		-0.294		-0.381			0		72.7											0.249	0.058	0.131	0.185	0.253		0.511		0.179	0.225	0.33		0.366		0.604	-0.271	-3.148	-0.379		-0.367
			0.453		0.031			0.689		0.31		-0.216		-0.338			0		78.1											0.066	0.398	0.044	0.09	0.512		0.175		0.528	0.211	0.33		1.26		0.603	-1.486		-0.39		-1.377
			0.632		0.359			0.496		0.216		-0.198		-0.627			0		77.8											1.074	0.145	0.04	0.273	0.2		0.168		0.601	0.205	0.33		0.732		0.6	-0.586		-0.393		-0.661
			1.311		0.122			0.556		0.176		-0.433		-1			0		94.7											0.191	0.388	0.08	0.062	0.693		0.573		1.215	0.198	0.322		0.244		0.6	-0.326		-0.396		-0.543
			1.057		0.181			0.268		0.283		-0.306		-0.38			20.5		56.4											0.047	0.322	0.12	0.09	0.413		0.202		2.485	0.196	0.321		0.674		0.593	-0.451		-0.397		-0.434
			0.053		0.46			0.511		0.179		-0.113		-0.606			86.7		82.7											0.722	0.137	0.405	0.273	0.59		0.259		0.519	0.194	0.319		3.578		0.591	-0.188		-0.397		-0.136
			0.082		0.725			0.308		0.173		-0.359		-0.198			0		46.3											0.278	0.551	0.285	0.683	0.747		1.009		0.74	0.186	0.318		0.338		0.59	-0.367		-0.397		-0.745
			0.223		0.043			0.288		0.173		-0.476		-0.302			0		48.3											0.391	0.625	0.145	0.136	0.98		0.534		0.495	0.18	0.314		0.433		0.579	-0.358		-0.399		-0.901
			0.314		0.029			0.587		0.126		-0.109		-0.478			0		0											1.541	0.385	0.187	0.21	0.423		0.485		0.827	0.178	0.313		0.919		0.576	-0.525		-0.4		-0.885
			0.23		0.339			0.165		0.15		-0.297		-0.202			0		0											1.074	0.4	0.16	0.258	0.238		0.18		0.536	0.164	0.311		0.455		0.572	-0.601		-0.401		-0.561
			0.074		0.39			0.388		0.246		-0.245		-0.349			0		0											0.778	0.093	0.366	0.17	0.994		0.158		1.568	0.159	0.307		0.481		0.571	-1.074		-0.404		-0.613
			0.044		0.26			0.453		0.265		-0.543		-0.159			0		36.4											0.722	0.343	0.239	0.536	1.114		0.157		0.407	0.153	0.307		1.35		0.57	-0.14		-0.404		-0.414
			0.063		0.049			0.259		0.123		-1.373		-0.234			0		0											0.682	0.415	0.434	0.306	0.419		0.21		1.05	0.111	0.307		1.074		0.569	-1.332		-0.408		-1.026
			0.345		0.202			0.621		0.112		-0.178		-0.232			0		0											1.334	0.457	0.115	0.53	0.101		0.673		0.827	0.105	0.305		0.595		0.561	-0.433		-0.413		-1.059
			0.655		0.136			0.293		0.549		-0.278		-0.46			0		0											4.001	0.514	0.069	0.05	0.122		0.633		1.819		0.305		0.716		0.557	-0.722		-0.413		-0.545
			0.747		0.017			0.419		0.192		-0.238		-0.37			56		79.5											1.408	0.621	0.332	0.562	1.14		1.187		0.196		0.305		0.436		0.552	-0.495		-0.414		-0.621
			0.398		0.043			0.162		0.113		-0.238		-0.949			36.6		0											1.037	0.226	0.297	0.616	0.41		0.352		0.185		0.305		1.721		0.55	-0.74		-0.415		-1.048
			0.107		0.408			0.604		0.18		-0.242		-0.186			88.3		0											0.711	0.526	0.03	0.468	1.816		0.432		0.236		0.302		0.165		0.548	-0.37		-0.422		-0.12
			0.237		0.042			0.371		0.189		-0.333		-0.216			83.3		71.1											0.383	0.371	0.092	0.536	0.66		0.267		1.334		0.3		0.508		0.546	-0.279		-0.423		-0.479
			0.172		0.306			0.431		0.144		-0.145		-0.237			31.1		100											0.543	0.177	0.284	0.049	1.279		0.232		0.385		0.294		1.026		0.543	-0.663		-0.425		-0.391
			0.064		0.094			0.244		0.344		-0.247		-0.271			66.7		37.5											0.192	0.303	0.033	0.446	0.701		0.219		2.806		0.291		0.165		0.542	-0.66		-0.425		-0.423
			0.2		0.128			0.591		0.339		-0.677		-0.202			0		0											0.06	0.246	0.265	0.142	0.301		0.401		0.994		0.289		0.305		0.539	-0.474		-0.427		-0.559
			0.754		0.298			0.321		0.226		-0.305		-0.461			70.6		56.1											0.383	0.514	0.284	0.842	1.32		0.392		0.479		0.288		0.322		0.535	-0.746		-0.43		-0.417
			0.664		0.024			0.211		0.136		-0.847		-0.306			100		0											0.695	0.291	0.033	0.504	0.585		0.475				0.283		0.57		0.534	-0.464		-0.434		-1.709
			0.747		0.229			0.324		0.132		-0.296		-0.311			70.7		0											0.377	0.352	0.265	0.09	0.245		0.429				0.275		0.541		0.531	-0.444		-0.436		-2.729
			0.689		0.115			0.469				-0.634		-0.194			100		100											0.448	0.314	0.689	0.09	0.177		0.322				0.275		0.204		0.53	-0.109		-0.437		-0.579
			0.075		0.268			0.207				-0.422		-0.133			0		0											0.641	0.53		0.177	0.853		0.446				0.271		0.312		0.529	-0.532		-0.441		-0.662
			0.026		0.184			1.344				-0.532		-0.509			0		0											0.572	0.253		0.09	2.586		0.336				0.269		0.522		0.527	-0.686		-0.455		-0.638
			0.041		0.124			0.181				-0.522		-0.478			0		56.2											0.336	0.098		0.346	0.22		0.246				0.267		0.122		0.514	-0.464		-0.463		-1.553
			0.129		0.557			0.613				-0.451		-0.127			89		100											0.097	0.028		0.631	0.429		0.273				0.267		0.546		0.514	-0.952		-0.468		-0.605
			0.496		0.077			0.448				-0.608		-0.18			0		0											1.754	0.248		0.09	0.081		1.235				0.267		1.422		0.514	-0.667		-0.469		-0.605
			0.556		0.563			0.708						-0.184			0		74.5											3.966	0.293		0.563	0.317		0.309				0.264		0.952		0.514	-0.588		-0.469		-0.515
			0.176		0.148			0.517						-0.401			100		56.7											0.839	0.053		0.665	0.605		0.31				0.257		0.301		0.514	-0.402		-0.473		-0.193
			0.062		0.991			1.264						-0.304			0		50.7											1.754	0.655		0.157	0.561		0.457				0.255		0.934		0.514	-0.155		-0.476		-0.465
			0.308		0.438			0.112						-0.206			35.3		48.5											1.068	0.421		0.03	0.72		0.297				0.255		2.871		0.504	-3.804		-0.478		-0.602
			0.135		0.211			0.611						-0.272			51.7		0											0.479	0.391		0.31	0.424		0.455				0.255		0.975		0.495	-1.489		-0.481		-0.585
			0.587		0.058			0.46						-0.267			0		74.2											0.336	1		0.345	0.124		0.206				0.248		0.683		0.49	-0.858		-0.485		-0.235
			0.06		0.052			0.366						-0.469			0		80.6											0.372	0.173		0.184	0.33		0.576				0.247		1.788		0.49	-0.22		-0.487		-0.579
			0.388		0.065			0.121						-0.106			86.9		71.1											0.527	0.293		0.383	0.831		0.6				0.243		0.943		0.488	-0.455		-0.487		-0.182
			0.239		0.422			0.582						-0.309			0		0											0.187	0.35			0.061		0.233				0.242		0.268		0.48	-0.476		-0.488		-0.477
			0.293		0.435			0.708						-0.274			0		0											0.059	0.229			0.618		0.772				0.241		0.31		0.48	-0.888		-0.496		-1.041
			0.453		0.992			0.108						-0.118			0		82.3											0.372	0.093			0.8		0.572				0.241		0.324		0.475	-0.529		-0.496		-1.394
			1.294		0.332			0.586						-0.337			0		0											0.674	0.418			0.519		0.472				0.241		0.218		0.472	-0.459		-0.496		-1.748
			0.259		0.052			0.296						-0.202			0		65.1											0.366	0.259			0.373		1.063				0.239		0.607		0.468	-0.783		-0.502		-1.545
			0.049		0.042			0.818						-0.793			73.3		72											0.435	0.978			0.72		0.48				0.237		0.324		0.466	-0.732		-0.513		-0.671
			0.293		0.495			0.404						-0.388			0		0											0.622	0.342			0.295		0.386				0.233		0.154		0.457	-0.35		-0.513		-1.626
			0.518		0.09			0.392						-0.241			76.3		0											0.555	0.198			0.193		0.39				0.232		0.202		0.457	-0.523		-0.515		-0.661
			0.419		0.101			0.361						-0.345			0		85.1											0.326	0.098			0.09		0.486				0.23		0.794		0.457	-0.99		-0.517		-0.95
			0.162		0.262			0.104						-0.298			0		0											0.094	0.111			0.788		1.029				0.228		0.32		0.455	-0.703		-0.52		-0.689
			0.604		0.245			0.216						-0.159			62.5		52.7											1.702	0.445			0.466		0.539				0.225		0.282		0.452	-1.142		-0.522		-0.441
			0.371		0.671			0.763						-0.249			0		45.7											3.849	0.247			0.101		3.086				0.221		0.203		0.45	-1.526		-0.524		-1.322
			0.322		0.479			0.15						-0.384			0		0											0.814	0.275			0.27		0.322				0.221		0.413		0.448	-3.849		-0.528		-0.364
			0.276		0.033			0.301						-0.729			0		0											1.702	0.091			0.397		0.55				0.22		3.029		0.448	-0.347		-0.535		-0.254
			0.431		0.048			0.288						-0.17			100		87.8											1.036	0.321			1.464		0.232				0.217		0.225		0.446	-0.283		-0.537		-0.393
			0.244		0.24			0.157						-0.322			89.4		87.4											0.465	0.114			0.826		0.205				0.217		0.436		0.445	-0.136		-0.544		-0.992
			0.108		0.084			0.404						-1			0		0											0.326	0.577			0.856		0.835				0.213		0.285		0.439			-0.546		-0.807
			0.159		0.293			0.174						-0.191			64		0											0.459	0.709			0.606		0.408				0.212		0.625		0.436			-0.558		-0.979
			0.321		0.145			0.147						-0.249			68.9		0											0.709	0.988			0.551		0.758				0.209		0.434		0.434			-0.559		-0.891
			0.211		0.051			0.231						-0.17			0		57.5											0.074	0.65			0.258		0.794				0.207		0.349		0.429			-0.56		-1.191
			0.642		0.351			0.623									0		53.1											0.188	0.709			0.785		0.136				0.204		1.488		0.424			-0.579		-0.434
			0.323		0.026			0.453									0		70											0.583	0.15			0.393		0.068				0.195		1.034		0.419			-0.58		-0.917
			0.469		0.176			0.157									0		94.4											0.296	0.391			0.367		0.97				0.195		1.013		0.419			-0.596		-0.632
			0.864		0.862			0.101									84.6		90											0.377	0.143			0.441		0.09				0.193		0.703		0.408			-0.596		-0.544
			0.077		0.015			0.566									82.2		0											0.5	1			1.377		0.321				0.193		0.556		0.407			-0.599		-0.754
			1.344		0.172			0.777									0		90											0.234	0.294			1.129		0.89				0.192		0.662		0.404			-0.6		-0.478
			0.181		0.125			0.352									0		0											0.444	0.595			0.661		0.728				0.19		0.343		0.401			-0.615		-1.04
			0.613		0.018			0.248									37.1		70.4											0.212	0.531			0.208		0.342				0.187		0.404		0.392			-0.618		-0.731
			0.448		0.401			0.162									0		75.6											1.974	0.56			0.434		0.285				0.184		0.253		0.39			-0.621		-0.551
			0.708		0.076			0.74									0		32.7											0.999	1			0.189		0.216				0.183		0.937		0.389			-0.623		-1.006
			0.517		0.178			0.754									84.8		89.4											1.283	0.352			0.136		0.297				0.182				0.386			-0.627		-0.855
			0.394		0.11			0.319									0		43.2											1.702	0.106			0.745		0.261				0.174				0.385			-0.63		-0.41
			0.416		0.224			0.338									74.1		66.7											0.247	0.048			0.901		0.714				0.173				0.38			-0.634		-0.744
			1.264		0.466			0.388									46.5		30.2											0.23	0.055			0.847		0.856				0.165				0.38			-0.638		-1.191
			0.06		1			0.584									0		5.6											0.715	0.062			0.885		0.569				0.165				0.38			-0.661		-2.399
			0.172		0.38			0.195									55.8		76.9											1.332	0.499			0.561		0.247				0.163				0.377			-0.698		-0.91
			0.2		0.069			0.133									0		0											0.74	0.357			0.965		0.664				0.163				0.375			-0.72		-0.717
			0.099		0.12												92.6		80											0.937	0.5			0.613		1.156				0.161				0.372			-0.727		-1.048
			0.042		0.024												83.3		0											0.7	0.166			0.414		0.61				0.153				0.372			-0.732		-0.724
			0.014		0.302												100		75											0.74	0.598			0.261		0.514				0.149				0.363			-0.736		-0.62
			0.46		0.478												0		0											0.533	0.562			0.739		0.885				0.146				0.362			-0.75		-0.451
			0.366		0.03												0		0											0.449	0.245			0.307		0.548				0.145				0.358			-0.764		-0.414
			0.071		0.349												60		0											0.354	0.375			0.377		0.599				0.144				0.352			-0.764		-1.116
			0.019		0.049												0		100											0.686	0.317			1.192		0.202				0.143				0.347			-0.78		-0.761
			0.599		0.04												92.1		67.8											1.21	0.153			1.026		0.514				0.142				0.345			-0.792		-0.37
			0.708		0.094												0		77.9											0.36	0.272			1.49		0.153				0.142				0.343			-0.812		-0.199
			0.048		0.053												0		0											0.058	0.158			1.059		0.457				0.137				0.343			-0.813		-0.455
			0.586		0.041												34.8		0											1.898	0.481			0.559		0.485				0.122				0.343			-0.826		-0.813
			0.064		0.226												0		0											0.598	0.94			0.545		1.199				0.111				0.342			-0.855		-0.796
			0.031		0.061												75.6		8.3											1.898	0.523			0.27		0.728				0.111				0.342			-0.859		-0.298
			0.465		0.12												0		84.3											1.155	0.408			0.621		0.325				0.11				0.332			-0.861		-0.52
			0.296		0.949												0		89.4											0.536	0.512			1.048		0.347								0.331			-0.93		-0.255
			0.045		0.186												0		0											0.633	0.142			0.081		0.616								0.33			-0.954		-0.498
			0.404		0.216												0		74.4											0.598	0.109			0.479		0.309								0.33			-0.976		-0.416
			0.152		0.096												94.5		78.4											0.519	0.54			0.828		1								0.329			-1.022		-1.083
			0.392		0.271												80.7		0											0.283	0.058			0.391		1								0.327			-1.04		-0.975
			0.431		0.09												0		0											0.536	0.096			0.423		0.121								0.325			-1.102		-2.113
			0.361		0.019												0		0											1.1	0.293			0.107		0.278								0.325			-1.219		-0.74
			0.17		0.156												0		0											0.743	0.306			0.559		0.121								0.322			-1.26		-0.623
			0.056		0.13												68.2		100											0.396	0.371			0.417		0.19								0.316			-1.373		-0.952
			0.763		0.549												100		76.6											0.784	0.326			0.129		0.419								0.313					-0.78
			0.119		0.052												100		0											0.433	0.838			0.075		0.502								0.31					-0.657
			0.048		0.023												0		58.1											0.348	0.391			0.377		1								0.309					-0.188
			0.301		0.049												0		13.4											0.33	0.375			1.709		1								0.309					-0.402
			0.288		0.133												0		44											0.33	0.848			2.729		0.685								0.309					-0.717
			0.114		0.049												0		80.2											1.733	0.71			0.579		0.628								0.308					-0.861
			0.076		0.024												49.5		0											0.594	0.376			0.951		0.198								0.307					-0.245
			0.058		0.074												0		100											0.523	0.102			1.599		0.56								0.302					-0.682
			0.021		0.105												42.4		0											0.66	0.246			0.626		0.318								0.3					-0.166
			0.404		0.509												87.6		0											0.688	0.497			0.307		0.325								0.3					-0.331
			0.433		0.029												32		100											0.451	0.293			0.662		1.583								0.297					-0.151
			0.174		0.077												0		58											0.355	0.333			0.208		0.609								0.297					-0.386
			0.203		0.027												0		70											0.689	0.359			1.421		0.325								0.296					-0.92
			0.202		0.362												0		100											1.215	0.185			0.577		0.347								0.296					-0.33
			0.623		0.082												0		0											0.361				0.182		0.617								0.296					-0.51
			0.058		0.344												67.8		78.2											0.058				0.182		0.309								0.294					-1.115
			0.476		0.339												100		55.7											1.905				0.122		1								0.293					-0.255
			0.453		0.078												100		45.5											0.601				0.273		1								0.286					-0.734
			0.079		0.089												0		40											1.905				0.067		1								0.286					-0.3
			0.032		0.073												0		26.5											1.16				0.634		1								0.286					-0.565
			0.109		0.335												0		0											0.538				0.256		1								0.28					-0.392
			0.028		0.131												42		0											0.635				0.171		2								0.279					-0.106
			0.566		0.206												73.9		92.6											0.601				0.351		0.42								0.279					-0.847
			0.081		0.031												0		58.5											0.521				0.208		0.502								0.278					-0.189
			0.777		0.219												68.1		100											0.284				0.465		0.089								0.273					-1.177
			0.205		0.113												0		0											0.538				0.229		2								0.271					-0.991
			0.543		0.037												63.5		0											1.104				0.081		0.685								0.269					-0.888
			1.373		0.017												0		85.7											0.745				0.182		0.628								0.265					-0.715
			0.352		0.015												0		0											0.398				0.579		0.56								0.26					-1.335
			0.158		0.172												0		89											0.787				0.325		2								0.259					-0.882
			0.153		0.23												0		77.1											0.435				0.182		0.325								0.254					-0.9
			0.74		0.474												0		65.6											0.35				0.553		1.584								0.251					-0.756
			0.754		0.443												0		78											0.331				0.366		0.609								0.251					-0.954
			0.319		0.517												79.5		84.3											0.331				1.26		0.258								0.251					-1.24
			0.238		0.31												0		9.4											1.739				0.477		0.529								0.248					-0.744
			0.238		0.021												0		80.5											0.596				1.041		0.254								0.247					-0.827
			0.338		0.009												0		69.6											0.525				1.394		0.355								0.246					-1.406
			0.149		0.039												0		0											0.663				0.732		0.375								0.243					-0.433
			0.584		0.019												0		0											0.69				1.748		0.332								0.232					-0.89
			0.048		0.086												0		0											0.489				0.244		0.329								0.232					-0.551
			0.333		0.013												0		70.4											0.447				1.545		0.296								0.224					-0.165
			0.077		0.46												0		0											0.442				0.671		1								0.224					-0.441
			0.529		0.051												0		100											0.116				0.674		0.232								0.222					-0.522
			0.135		0.093												0		100											0.601				1.626		0.202								0.221					-0.116
			0.465		0.242												86		30											0.093				3.578		0.799								0.22
			0.247		0.026												0		54.7											0.79				0.338		0.504								0.216
			1		0.09												0		0											0.525				0.433		0.367								0.216
			0.677		0.076												0		85.4											0.414				0.744		2								0.216
			0.423		0.052												0		89.9											0.696				0.455		2								0.215
			0.305		0.127												0		85.7											0.538				0.95		0.323								0.21
			0.847		0.353												0		44.2											0.086				0.481		0.183								0.2
			0.847		0.111												0		75.3											1.574				0.689		1								0.2
			0.62		0.07												78.7		82.1											0.442				0.441		0.251								0.199
			0.296		0.097												0		66											1.242				0.59		0.219								0.194
			0.634		0.057												0		70.7											2.733				1.35		0.457								0.194
			0.591		0.099												0		0											1.325				1.074		0.514								0.194
			0.422		0.097												0		100											0.856				0.595		0.719								0.187
			0.253		0.114												0		52.4											0.515				0.716		0.651								0.18
			0.225		0.05												0		100											0.497				0.133		0.457								0.175
			0.451		0.056												0		26.7											0.359				0.254		0.153								0.171
			0.451		0.052												0		76.5											0.357				0.393		0.428								0.166
			0.608		0.249												0		0											0.331				0.436		0.373								0.163
			0.483		0.321												68.1		0											0.316				0.992		0.432								0.163
			1.521		0.033												0		69.4											0.184				0.807		0.386								0.16
			0.086		0.132												50		68.2											0.994				0.979		0.468								0.159
			0.31		0.729												54.5		53.4											0.497				0.891		1.738								0.158
			0.193		0.034												89.4		21.4											2.485				1.191		0.617								0.157
			0.608		0.076												100		63											2.651				0.608		1.168								0.155
			0.166		0.099												0		0											0.994				0.802		0.248								0.155
			0.862		0.232												0		94.4											0.497				0.152		0.441								0.154
			0.23		0.137												75.8		27.3											0.461				0.5		0.392								0.147
			0.242		0.256												90.4		78.2											0.315				0.754		0.661								0.145
			0.431		0.303												0		100											0.763				0.597		0.72								0.144
			0.058		0.102												0		91.2											0.827				1.04		0.268								0.139
			0.261		0.1												91		100											0.213				0.299		0.309								0.128
			0.314														0													0.154				0.551		0.139								0.124
			0.268														71.9													0.267				1.006		0.295								0.109
			0.125														100													0.589				0.855		0.297								0.106
			0.046														0													0.277				0.165		0.392								0.105
			0.345														0													0.155				0.305		0.286								0.105
			0.517														84													0.232				0.322		0.651
			0.345														0													0.23				0.41		0.39
			0.138														0													0.703				0.57		0.448
			0.172														0													0.218				0.744		0.543
			0.093														0													0.145				1.191		1.5
			0.181														0													0.794				2.399		0.704
			0.423														21.3													0.132				0.91		0.266
			0.048														75													0.532				0.717		1.199
			0.231														0													0.19				1.048		0.685
			0.23														22.8													0.744				0.724		0.742
			0.33														100													0.421				0.62		0.467
			0.069														0													0.185				0.451		0.15
			0.448														0													0.524				0.541		0.514
			0.391														76.1													0.269				0.414		0.788
			0.448														93.3													1.654				0.128		0.657
			0.191														84.9													1.654				0.075		0.617
			0.086														100													1.55				1.116		0.651
			0.33														0													0.52				0.522		0.294
			0.344														0													3.804				0.743		0.5
			3.445														0													0.165				0.37		0.217
			0.452														21.6													0.434				0.045		1.085
			0.545														0													0.067				0.238		0.439
			0.491														0													0.586				0.325		0.495
			0.312														90.3													0.184				0.813		0.308
			0.153														0													1.034				0.796		0.088
			0.482														0													0.579				0.076		0.343
			0.244														58.3													0.252				0.52		0.557
			1.32														85.5													0.236				0.045		0.628
			2.792														0													0.945				0.392		1.142
			0.156														93.4													0.413				0.952		0.707
			0.312														0													0.116				0.416		0.212
			0.556														100													0.59				0.301		0.228
			0.484														0													0.488				1.083		0.704
			0.58														21.3													0.106				0.934		0.266
			0.959														0													0.495				0.975		1.199
			0.508														0													0.367				2.113		0.685
			0.437														0													0.567				2.871		0.742
			0.629														25.5													0.213				0.74		0.467
			0.406														45.2													0.401				0.975		0.15
			0.527														0													0.318				0.683		0.514
			0.281														0													0.211				1.788		0.788
			0.732														0													0.385				0.623		0.657
			0.676														0													0.304				0.943		0.617
			0.642														0													0.363				0.952		0.651
			0.108														0													0.322				0.78		0.294
			0.406														52.8													0.22				0.404		0.5
			0.406														0													0.784				0.147		0.217
			0.357														77.5													0.66				0.101		1.085
			0.603														0													0.122				0.16		0.439
			0.7														69.9													0.367				0.076		0.495
			603																											0.759				0.607		0.308
			0.7																											0.528				0.717		0.088
																														0.77				0.861		0.343
																														1.486				0.324		0.557
																														0.99				0.245		0.628
																														0.33				0.682		1.142
																														0.279				0.154		0.707
																														0.908				0.103		0.212
																														0.825				0.331		0.228
																														0.462				0.051		0.878
																														0.44				0.151		0.835
																														0.523				0.386		1.499
																														0.36				0.794		0.704
																														0.523				0.07		0.48
																														1.898				0.32		0.419
																														0.396				0.282		3
																														0.566				0.92		1.12
																														0.386				0.237		0.298
																														0.561				0.51		2
																														0.534				0.413		0.138
																														0.289				1.115		0.404
																														0.219				3.029		1
																														0.586				0.149		0.899
																														0.414				0.734		1.1
																														0.407				0.3		1
																														0.571				0.565		0.6
																														0.767				0.392		0.788
																														0.698				0.106		0.685
																														0.965				0.847		2.57
																														1.356				0.189		0.436
																														1.489				1.177		1.113
																														0.15				0.991		0.258
																														0.404				0.436		1
																														0.662				0.888		1
																														1.819				0.285		1
																														1.026				0.715		0.205
																														1.461				1.335		0.535
																														0.264				0.728		0.28
																														0.739				0.9		0.49
																														0.244				0.434		0.275
																														0.515				0.349		0.342
																														0.478				0.566		0.331
																														0.165				0.954		0.439
																														0.728				1.488		0.593
																														0.441				1.24		0.19
																														0.351				0.744		0.846
																														0.455				1.034		0.993
																														0.379				1.013		0.452
																														0.469				0.703		0.232
																														1.282				0.827		2
																														0.703				0.556		2
																														1.323				1.406		1.335
																														1.571				0.433		2.8
																														0.224				0.662		0.651
																														0.107				0.89		0.713
																														0.165				0.343		0.913
																														1.323				0.551		0.394
																														0.761				0.165		2
																														0.827				0.404		0.499
																														1.819				0.152		0.532
																														1.13				0.937		2
																														0.717				0.441		0.685
																														0.937				0.522		0.599
																														0.724				0.095		0.428
																														0.827						0.556
																														1.654						0.728
																														0.851						1.027
																														0.529						0.311
																														0.361						1.096
																														0.641						1.062
																														0.526						0.39
																														0.868						0.467
																														0.951						0.241
																														0.104						0.235
																														0.136						0.616
																														0.715						0.402
																														0.755						1.134
																														1.05						0.302
																														0.949						0.44
																														0.203						0.482
																														0.22						0.285
																														0.303						0.636
																														0.2						0.107
																														0.144						0.599
																														0.119						0.634
																														0.22						2
																														0.468						0.799
																														0.196						0.449
																														0.627
																														0.077
																														0.519
																														0.465
																														0.613
																														0.241
																														0.113
																														0.231
																														0.314
																														0.495
																														0.157
																														0.076
																														0.371
																														0.264
																														0.589
																														0.448
																														0.054
																														0.743
																														0.254
																														0.566
																														0.472
																														0.413
																														0.452
																														0.312
																														1.486
																														1.403
																														2.806
																														0.248
																														0.451
																														0.792
																														1.122
																														0.385
																														0.236
																														3.466
																														0.935
																														0.227
																														0.419
																														0.784
																														1.155
																														0.743
																														0.627
																														2.806
																														0.223
																														1.596
																														0.935
																														0.385
																														0.347
																														1.375
																														0.495
																														2.146
																														0.474
																														0.798
																														1.514
																														0.633
																														0.708
																														0.66
																														0.708
																														0.162
																														0.07
																														1.238
																														0.216
																														0.495
																														0.532
																														0.66
																														1.816
																														0.161
[truncated: 23 more columns]

## Sheet: Fig 2
Fig 2a												Fig 2b			Fig 2c			Fig 2d				Fig 2e				Fig 2f													Fig 2g			Fig 2h			Fig 2j
												WT	Elp3 cKO		WT	Elp3 cKO		Control	WT	Elp3 cKO		WT	Elp3 cKO	Atat1 KO															WT	Elp3 cKO		WT	Elp3 cKO
												0.567	0.934		0.658	0.283		1.039	0.634	0.862		0.889	1.048	0.041															1.033	0.751		0.951	0.792
												0.976	0.67		0.952	0.923		1.102	0.749	0.671		1.075	0.683	1.385e-08															0.822	0.781		1.045	0.597
												0.568	1.526		1.012	1.011		0.862	0.623	0.705		0.852	1.013	0.035															1.145	0.85		1.005	0.777
												1.678	1.983		1.378	1.535		0.882	0.63	0.679		1.171	0.826	0.032															0.685	0.381		1.155	0.534
												1.211	0.851					1.18				1.014	0.894																1.315	0.306		1.19	0.869
												1.164	0.509					1.02																					1.474	0.779		0.655	0.485
												1.073						0.98																					0.527	0.488		1	0.669
												0.538						0.936																						0.438		1.222	0.364
												1.226																														1.037
																																										1.205
																																										0.536

## Sheet: Fig 3
Fig 3a			Fig 3b			Fig 3c					Fig 3d			Fig 3e				Fig 3f				Fig 3g							Fig 3h				Fig 3i				Fig 3j				Fig 3k							Fig 3l
Vehicle	10 mM HCA		Vehicle	HCA 10mM		Vehicle (anterograde)	HCA 10mM (anterograde)	Vehicle (retrograde)	HCA 10mM (retrograde)		Vehicle	HCA 10mM		Control	Acly KD	Acly;Hdac6 KD		Control	Acly KD	Acly;Hdac6 KD		Control (anterograde)	Acly KD (anterograde)	Acly;Hdac6 KD (anterograde)	Control (retrograde)	Acly KD (retrograde)	Acly;Hdac6 KD (retrograde)		Control	Acly KD	Acly;Hdac6 KD		WT+Control	Elp3 cKO+Control	Elp3 cKO+ACLY		WT+Control	Elp3 cKO+Control	Elp3 cKO+ACLY		WT+Control (anterograde)	Elp3 cKO+Control (anterograde)	Elp3 cKO+Acly (anterograde)	WT+Control (retrograde)	Elp3 cKO+Control (retrograde)	Elp3 cKO+Acly (retrograde)		WT+Control	Elp3 cKO+Control
0.765	0.744		1.691	2.246		1.691	1.82	-1.576	-1.358		0	0		A	0.87	1.005		0.374	0.552	0.723		0.663	0.61	1.034	-0.204	-0.552	-0.776		17.6	0	6.8		1.048	0.939	0.41		0.03	0.004	0.565		0.15	0.152	0.565	-0.532	-0.19	-0.603		100	100
0.601	0.513		1.576	2.217		1.445	1.779	-1.434	-1.038		0	0		0.763	0.56	0.991		0.32	0.137	1.034		0.546	0.11	0.964	-0.95	-0.242	-0.798		43.4	56.2	0		0.632	0.64	0.881		0.009	0.033	0.452		0.614	0.214	0.452	-0.307	-0.173	-0.948		100	89.2
0.894	0.748		1.445	2.173		1.335	1.758	-1.317	-0.969		0	0		0.787	0.785	1.217		0.292	0.37	0.583		0.608	0.603	0.278	-0.846	-0.457	-1.135		54.7	19.7	27.3		1.069	0.707	1.102		0.022	0.002	0.306		0.978	0.266	0.306	-0.104	-0.156	-0.891		100	100
0.837	0.764		1.434	2.098		1.258	1.58	-1.305	-1.086		0	0		0.774	0.741	0.908		0.924	0.432	1.135		0.924	0.266	2.532	-0.267	-0.544	-1.237		0	32.4	0		1.777	0.654	0.604		0.433	0	0.603		0.292	0.43	0.198	-0.159	-0.1	-1.036		22.2	100
0.649	0.81		1.335	1.82		1.246	1.409	-1.237	-0.939		0	0		0.923	0.601	0.981		0.431	0.544	0.964		0.431	1.256	1.173	-0.249	-0.474	-0.762		0	0	0		1.524	0.585	0.462		0.043	0.004	0.108		0.123	0.172	0.564	-0.103	-0.316	-0.276		90.2	100
0.643	0.855		1.317	1.779		0.329	1.317	-1.237	-0.778		0	0		1.468	0.646	1.063		0.742	0.474	1.237		0.742	0.678	1.014	-0.548	-0.528	-0.533		0	0	0		2.421	0.746	0.688		0.021	0.002	0.002		0.776	0.344	0.361	-0.192	-0.226	-0.38		100	100
0.658	0.648		1.305	1.758		1.111	0.439	-1.212	-0.829		0	0		1.017	0.852	1.073		0.846	0.528	0.503		0.517	0.454	1.19	-0.493	-0.519	-1.217		0	0	35.4		3.162	0.481	0.527		0.104	0.056	0		0.428	0.345	0.203	-0.207	-0.21	-0.207		50.5	100
0.512	0.702		1.258	1.58		0.998	1.197	-1.207	-0.777		0	0		1.566	0.746	0.978		0.138	0.519	0.533		0.476	0.298	0.905	-0.585	-0.314	-0.516		60.3	0	0		1.292	0.626	1.408		0.008	0.009	0.002		0.792	0.113	1.324	-0.263	-0.233	-0.467		100	100
0.616	0.728		1.246	1.409		0.197	1.17	-1.172	-0.807		0	0		1.052	0.709	1.004		0.302	0.259	1.217		0.348	0.932	1.636	-0.713	-0.367	-0.64		28.4	20.2	0		2.066	0.645	0.721		0.614	0.152	0.011		0.118	0.151	0.144	-0.142	-0.189	-0.302		0	0
0.466	0.488		1.237	1.317		0.973	1.152	-1.128	-0.765		0	0						0.328	0.367	0.516		0.459	0.535	0.146	-0.617	-0.749	-0.57		18.2	0	0		1.613	0.401	1.133		0.035	0.077	0.006		0.405	0.102	0.429	-0.678	-0.426	-0.625		66.3	63
0.586	0.653		1.213	1.308		0.98	0.11	-1.089	-0.636		0	0						0.253	0.55	0.479		0.312	1.169	0.877	-0.599	-0.548	-0.68		32.7	28.1	26.5		0.629	0.594	0.794		0.039	0.002	0		0.399	0.448	0.843	-0.401	-0.561	-0.587		100	100
0.516	0.95		1.212	1.197		1.327	0.374	-1.086	-0.658		0	0						0.224	0.548	0.57		0.453	1.125	0.3	-1.075	-0.512	-0.827		46.8	0	0		0.327	0.531	0.363		0.456	0.214	0.032		0.147	0.195	0.753	-0.243	-0.1	-0.561		53.8	0
0.901	0.698		1.207	1.17		0.153	0.37	-1.055	-0.627		0	0						0.343	0.037	0.68		0.555	0.992	0.403	-0.724	-0.306	-0.731		24.8	80.4	0		0.775	0.878	0.471		0.098	0.002	0.004		0.142	0.1	0.45	-0.379	-0.232	-0.364		72.6	100
1.143	0.592		1.172	1.038		0.238	0.942	-1.029	-1.042		0	0						0.484	0.185	0.827		0.374	0.686	0.747	-0.538	-0.504	-0.715		14.1	64.5	0		0.143	0.47	0.576		0.008	0.156	0.002		0.942	0.388	0.211	-0.194	-0.122	-0.327		100	0
1.038	0.534		1.128	0.969		0.483	1.281	-1.338	-0.929		0	0						0.374	0.212	0.529		0.526	0.701	0.786	-0.688	-0.573	-0.877		0	33	28.3		0.195	0.368	0.685		0.065	0.002	0.948		0.538	0.333	0.646	-0.364	-0.163	-0.409		75.5	100
0.954	0.491		1.111	0.948		0.653	0.753	-0.971	-0.708		0	13.9						0.567	0.504	0.715		0.687	0.7	0.543	-0.982	-0.454	-1.172		0	0	0		0.266	0.456	1.876		0.002	0.316	0		0.689	0.284	0.136	-0.195	-0.276	-0.345		100	0
0.659	0.526		1.089	0.939		0.65	0.658	-0.97	-0.789		0	0						0.713	0.603	0.877		0.254	1.091	0.362	-1.363	-0.658	-0.75		0	0	0		0.282	0.595	2.026		0.017	0.266	0.007		0.141	0.1	0.962	-0.369	-0.115	-0.293		100	0
0.77	0.448		1.086	0.795		0.421	0.342	-0.958	-0.845		0	0						0.617	0.573	1.172		0.527	0.308	1.607	-0.382	-0.63	-0.804		0	0	0		0.289	0.413	0.903		0.002	0.002	0.891		0.368	0.1	0.28	-0.186	-0.243	-0.504		100	100
0.91	0.616		1.055	0.789		0.788	0.7	-0.421	-0.489		0	0						0.599	0.245	0.089		0.836	0.496	0.96	-1.023	-0.503	-0.791		0	45.2	86.5		1.56	0.196	0.79		0.047	0	0.004		0.783	0.132	0.73	-0.172	-0.103	-0.488		83	100
1.298	1.175		1.029	0.777		0.554	1.023	-0.879	-0.543		0	0						0.687	0.605	0.75		0.304	1.149	1.352	-1.023	-0.548	-1.274		0	8.6	0		2.257	0.065	1.284		0.05	0.43	0.006		0.345	0.103	0.314	-0.459	-0.31	-0.835		86.4	0
0.775	1.115		0.998	0.762		0.532	0.554	-1.031	-0.538		0	0						1.075	0.555	2.532		0.783	0.496	0.567	-0.492	-0.84	-1.177		0	14.1	0		1.041	0.455	1.492		0.004	0.172	0.564		0.775	0.1	1	-0.23	-0.345	-1.379		100	0
1.064	1.246		0.996	0.72		0.12	1.094	-0.92	-0.535		0	4.7						0.105	0.412	0.804		0.658	0.678	0.309	-0.619	-0.877	-0.616		67.5	18	0		0.223	0.34	1.162		0.058	0.007	0.006		1.243	0.517	0.862	-0.565	-0.517	-0.69		72.6	100
1.059	0.992		0.973	0.709		0.176	0.462	-0.919	-0.776		0	27.3						0.121	0.548	0.725		1.316	1.495	0.314	-0.576	-0.608	-0.745		51.7	0	8.3		0.647	0.52	0.489		0.234	0.099	0.002		0.19	0.115	2,412*	-0.172	-0.123	-0.296		14.5	66
1.683	1.007		0.971	0.694		0.202	0.165	-1.1	-1.01		0	37.2						0.836	0.84	1.274		1.417	0.504	0.807	-0.643	-0.312	-0.701		0	0	0		0.021	0.064			0.092	0.011	0		0.136	0.252	1.665	-0.159	-0.186	-0.556		41.7	100
0.729	1.058		0.97	0.658		0.211	0.778	-0.805	-0.532		0	0						0.158	0.597	1.177		0.916	0.747	0.465	-0.786	-0.572	-1.154		51.6	33.3	0		0.252	0.144			0.582	0.006	0		0.204	0.395	0.823	-0.44	-0.657	-0.483		15.7	100
0.895	0.719		0.958	0.627		0.197	0.617	-0.802	-0.701		0	0						0.724	1.256	1.173		1.272	1.495	0.92	-0.759	-0.21	-0.268		0	0	0		0.976				0.282	0.21	0.168		0.188	0.244	0.102	-0.761	-0.505	-0.183		31.9	0
1.022	0.984		0.929	0.623		0.356	0.468	-0.796	-0.474		0	22.2						0.538	0.438	0.616		0.683	0.746	0.313	-1.066	-0.696	-0.202		0	28.6	0		0.253				0.136	0.344	0.203		0.172	0.111	1.64	-0.273	-0.172	-0.665		64.9	0
1.045	1.302		0.893	0.612		0.556	0.741	-0.792	-0.76		33.3	34.9						0.783	0.229	1.014		0.329	0.26	0.347	-0.63	-0.443	-0.361		0	37.4	0		1.259				0.379	0.233	0.041		0.763	0.531	0.883	-0.31	-0.61	-0.158		0	0
2.008	1.107		0.879	0.604		0.144	0.433	-0.781	-0.651		0	15.6						0.519	0.545	1.19		0.342	0.896	0.641	-0.268	-0.598	-0.175		26.6	22	0						0.075	0.006	0		0.35	0.335	0.136	-0.109	-0.615	-1		100	100
1.581	0.887		0.846	0.6		0.154	0.873	-0.769	-0.68		0	0						0.679	0.572	0.745		0.312	0.298	0.447	-0.905	-0.678	-0.71		23.8	0	0						0.079	0.189	0		0.36	0.335	0.233	-0.258	-0.123	-0.582		76.5	0
3.524	1.32		0.825	0.598		0.187	0.123	-0.772	-0.533		0	23.6						1.363	0.454	0.701		0.466	0.877	0.512	-0.505	-0.219	-0.959		0	0	0						0.009	0.345	0.004		0.897	0.451	0.593	-0.252	-0.125	-0.278		100	0
1.121	0.547		0.824	0.593		0.462	0.384	-0.787	-0.433		10.9	28.8						0.382	0.111	0.905		0.334	0.333	0.615	-0.822	-0.332	-0.627		0	58.3	0						0.019	0.007	0.004		0.248	0.172	0.881	-0.481	-0.474	-0.812		100	100
1.096	1.112		0.809	0.554		0.346	0.353	-0.717	-0.549		27.9	0						1.023	0.696	1.154		0.517	0.591	0.563	-0.492	-0.64	-0.767		0	0	0						0.009	0.006	0.004		0.35	0.426	0.44	-0.146	-0.337	-1.493		100	100
1.084	1.135		0.805	0.543		0.285	0.412	-0.705	-0.384		0	0						1.316	0.387	0.064		0.877	0.521	0.471	-0.733	-0.453	-0.609		0	12.7	80.6						0.073	0.002	1.036		0.113	0.496	0.129	-0.715	-0.345	-0.413		82.7	100
0.814	0.958		0.802	0.538		0.383	0.411	-0.697	-0.448		0	0						1.023	0.932	0.491		0.624	1.919	0.77	-0.811	-0.354	-0.63		0	0	71.7						0.201	0.004	1.324		0.321	0.251	0.131	-0.394	-0.246	-0.536		53.7	100
0.974	0.612		0.796	0.535		0.247	0.329	-1.008	-0.685		0	0						0.492	0.598	0.189		0.529	0.446	0.594	-0.804	-0.377	-0.524		0	0	0						0.792	0.002	0.276		0.149	0.216	0.129	-0.103	-0.314	-0.358		0	100
0.966	1.118		0.792	0.524		0.494	0.483	-0.668	-1.44		0	44.4						1.417	0.678	0.877		0.792	0.274	0.817	-0.649	-0.349	-0.407		0	0	0						0.052	0	0		0.195	0.102	0.244	-0.566	-0.172	-0.607		62	100
0.997	0.839		0.781	0.515		0.106	0.47	-0.643	-0.598		0	49.3						0.619	0.177	0.142		0.394	0.914	0.77	-0.955	-0.703	-0.658		0	69.9	64.9						0.383	0.002	0.028		0.194	0.345	0.139	-0.203	-0.316	-1.292		0	100
1.195	1.24		0.745	0.51		0.176	0.274	-0.64	-0.511		3.4	4.5						0.916	0.249	0.219		0.815	0.477	0.594	-0.455	-0.723	-0.305		0	31	26						0.02	0.913	0.002		0.897	0.119	0.105	-0.249	-0.125	-0.362		100	0
0.952	0.718		0.738	0.481		0.125	0.165	-0.636	-0.369		0	32.5						0.576	0.578	0.403		0.658	0.828	0.817	-0.439	-0.492	-0.928		0	10.1	0						0.399	0	0.008		0.316	0.345	0.153	-0.192	-0.459	-0.287		0	100
0.797	0.9		0.721	0.474		0.119	0.192	-0.702	-0.77		9.1	0						0.643	0.364	0.747		0.226	0.333	0.58	-0.614	-0.703	-0.742		0	21.3	0						0.005	0.004	0.38		0.751	0.732	0.78	-0.197	-0.563	-1.507		100	100
0.743	1.097		0.717	0.47		0.211	0.336	-0.629	-0.622		0	39						0.124	0.257	0.786		0.597	0.902	0.83	-0.317	-0.581	-0.887		86.2	41.4	0						0.002	0.002	0.006		1.51	0.703	0.209	-0.152	-0.23	-0.995		100	100
0.91	1.258		0.705	0.464		0.617	0.219	-0.795	-0.679		0	31.7						0.759	0.377	0.606		0.497	0.146	0.362	-1.161	-0.716	-0.693		0	0	16.7						0.083	0.007	0.006		0.755	1.083	0.462	-0.272	-0.378	-0.27		59.2	100
0.735	1.337		0.697	0.462		0.194	0.425	-0.74	-0.27		0	0						1.272	1.125	0.959		0.382	0.512	0.512	-0.768	-1.864	-0.263		0	0	0						0.042	0.013	0.03		0.863	0.47	1.153	-0.422	-0.23	-0.55		81.3	91.6
0.9	0.845		0.689	0.462		0.241	0.197	-0.594	-0.609		33.3	33.3						1.066	0.349	0.627		0.782	0.16	0.568	-0.822	-0.888	-0.374		0	0	0						0.942	0.002	0.002		0.677	0.254	0.134	-0.246	-0.595	-0.34		0	100
0.874	0.813		0.668	0.45		0.422	0.168	-0.715	-0.404		0	11.6						0.683	0.703	0.767		0.583	0.68	0.645	-1.511	-0.663	-0.892		0	0	0						0.538	0	0.467		0.249	0.258	0.18	-0.205	-0.464	-0.333		0	100
0.902	0.962		0.653	0.432		0.238	0.465	-0.586	-0.474		0	36.1						0.63	0.723	0.609		0.414	0.963	0.758	-0.472	-0.377	-0.455		0	0	0						0.689	0.006	0.07		0.316	0.448	0.219	-0.733	-0.24	-0.158		0	100
0.87	0.966		0.65	0.421		0.183	0.263	-0.583	-0.434		0	26						0.108	0.992	0.543		0.456	0.384	0.576	-0.675	-0.382	-0.993		70.9	0	0						0.052	0.502	0.625		0.709	0.23	0.297	-0.636	-0.102	-0.19		88.2	0
0.778	0.898		0.643	0.414		0.413	0.437	-0.52	-0.403		0	0						0.143	0.516	0.63		0.585	0.397	0.936	-1.352	-0.382	-0.923		67.3	25.8	0						0.002	0.448	0.004		0.733	0.551	0.252	-0.764	-0.395	-0.66		100	0
0.832	0.664		0.64	0.413		0.457	0.219	-0.564	-0.388		0	9.7						0.154	0.37	0.406		1.64	0.419	1.106	-1.076	-1.176	-0.942		57	25.8	24.6						0.368	0.426	0.587		0.533	0.325	0.246	-0.621	-0.12	-0.736		0	0
0.982	0.896		0.636	0.4		0.123	0.357	-0.575	-0.549		0	42.6						0.466	0.418	0.203		0.414	0.402	0.853	-0.977	-0.413	-0.544		0	42.9	49.1						0	0.595	0.019		0.103	0.197	0.942	-0.486	-0.345	-0.234		100	0
0.826	0.82		0.635	0.395		0.152	0.325	-0.559	-0.458		0	73.3						0.625	0.653	1.607		0.468	0.255	0.518	-0.716	-0.686	-0.896		0	6.8	0						0.12	0.561	0.008		0.44	0.194	0.368	-0.451	-0.368	-0.165		88.5	0
0.873	0.768		0.629	0.395		0.317	0.321	-0.491	-0.731		0	48.3						0.415	0.581	0.587		0.637	0.486	0.469	-0.605	-0.422	-0.736		13.9	0	40.3						0.008	0	0.029		1.121	0.172	0.775	-0.594	-0.23	-0.506		100	100
1.036	1.088		0.62	0.38		0.115	0.261	-1.003	-0.343		23.1	30.4						0.877	0.533	1.352		0.816	0.128	0.723	-0.487	-1.13	-0.672		0	26	0						0.006	0.006	0.429		0.134	0.204	0.956	-0.209	-0.132	-0.111		100	100
0.695	0.616		0.618	0.369		0.237	0.384	-0.508	-0.652		23.1	0						0.34	0.918	0.485		0.717	0.806	0.432	-0.609	-0.7	-0.754		38.5	0	18.4						0	0.002	0.843		0.173	0.108	1.206	-0.764	-0.613	-0.15		100	100
0.711	0.786		0.618	0.366		0.185	0.381	-0.434	-0.394		17	56.3						0.274	0.545	0.177		1.824	0.477	0.821	-0.36	-0.529	-0.544		66.7	39.4	48.7						0.016	0	0.753		0.422	0.115	1.378	-0.914	-0.788	-0.882		100	100
0.69	0.718		0.594	0.363		0.263	0.227	-0.433	-0.376		0	47.1						0.492	0.663	0.137		0.374	0.175	0.653	-1.156	-0.59	-0.871		0	0	58.3						0.048	0.004	0.002		0.371	0.501	0.482	-0.831	-0.294	-0.106		74.7	100
0.994	0.837		0.592	0.352		0.614	0.118	-0.654	-0.331		19.4	28.7						0.624	1.091	0.928		0.462	0.752	0.726	-0.456	-0.334	-0.987		0	0	0						0.345	0.008	0.004		0.622	0.134	0.283	-0.233	-0.554	-0.551		0	100
0.818	1.25		0.586	0.352		0.197	0.333	-0.423	-0.516		0	43						0.733	0.377	0.807		0.991	0.123	0.569	-1.089	-0.562	-0.909		0	0	0						0.775	0.388	0		0.885	0.266	0.211	-0.257	-0.966	-0.127		0	0
0.871	1.002		0.583	0.35		0.129	0.141	-0.525	-0.32		0	41.2						0.811	0.145	0.454		0.868	0.219	0.987	-0.262	-0.602	-0.519		0	66.3	39.5						0.459	0.002	0.004		0.481	0.528	0.241	-0.307	-0.69	-0.115		0	100
0.727	0.737		0.554	0.334		0.439	0.279	-0.394	-0.658		0	17.3						0.106	0.145	0.887		0.368	0.374	0.645	-0.981	-0.911	-0.565		60.7	66.3	0						0.02	0.333	0.002		0.42	0.822	0.172	-0.325	-0.483	-0.827		100	0
0.792	1.02		0.532	0.312		0.176	0.555	-0.48	-0.518		0	33.6						0.792	1.176	0.465		1.225	0.54	0.592	-0.77	-0.804	-0.704		0	0	0						1.243	0.008	0.45		0.276	0.431	0.327	-0.394	-0.113	-0.251		0	100
0.798	0.752		0.52	0.312		0.928	0.436	-0.463	-0.354		0	24.1						0.394	0.321	0.561		1.177	0.439	0.7	-0.911	-0.461	-0.805		0	24.6	41.8						0.181	0.006	0.364		0.138	0.144	0.612	-0.764	-0.586	-0.101		6.1	100
0.817	0.609		0.515	0.309			0.123	-0.7	-0.51		9.1	28.9						0.804	0.342	0.693		0.62	0.747	0.823	-0.369	-0.719	-0.443		0	51.6	0						0.038	0.008	0.211		0.205	0.323	0.452	-0.793	-0.418	-0.847		74.7	100
0.618	0.764		0.508	0.308			0.257	-0.369	-0.27		0	26						0.235	0.422	0.069		0.987	0.11	0.327	-0.932	-0.453	-0.669		64.8	0	84.7						0.002	0.004	0.043		0.587	0.356	0.185	-0.159	-0.252	-0.209		100	100
1.542	0.621		0.499	0.296			0.29	-0.422	-0.405		11.7	29						0.815	1.13	0.214		0.23	0.439	0.639	-0.595	-0.119	-1.005		0	0	44.4						0.565	0.004	0.004		0.155	0.345	0.23	-0.138	-0.948	-0.135		0	100
1.816	1.102		0.491	0.295			0.103	-0.576	-0.238		0	50.7						0.86	0.198	0.641		0.658	0.927	0.47	-0.6	-0.322	-1.145		0	36.8	0						0.002	0.284	0.145		0.276	0.565	0.716	-0.23	-0.492	-0.149		100	0
1.105	1.235		0.453	0.294			0.4	-0.349	-0.612		59.3	39.4						0.285	0.433	0.153		0.941	0.238	0.702	-0.313	-0.285	-0.776		12.1	15	83.7						0.017	0	0		0.207	0.307	0.783	-0.393	-0.797	-0.172		100	100
0.958	1.028		0.45	0.288			0.196	-0.44	-0.262		7.7	62.5						0.597	0.7	0.455		0.655	0.281	0.713	-0.407	-0.673	-1.096		0	0	0						0.018	0.863	0.007		0.481	0.412	0.383	-0.216	-0.349	-0.258		100	0
0.719	0.722		0.434	0.262			0.171	-0.343	-0.421		0	24.8						0.111	1.149	0.993		0.705	0.419	0.465	-0.445	-0.504	-0.386		81.2	0	0						0.093	0.002	0		0.42	0.828	0.81	-0.156	-0.112	-3,058*		54.2	100
2.944	0.994		0.433	0.259			0.265	-0.334	-0.106		0	60.8						0.497	0.529	0.923		0.265	0.568	0.435	-0.802	-0.727	-0.681		0	0	0						0.101	0.005	0.409		0.276	0.271	1.28	-0.236	-0.136	-0.388		63.9	100
0.79	0.749		0.429	0.25			0.185	-0.97	-0.173		34.4	50						0.31	0.433	0.942		0.768	0.828	0.487	-0.649	-0.554	-0.38		11.8	15	0						0.079	0.002	0.008		0.138	0.388	0.218	-0.193	-0.489	-0.763		54.1	100
1.357	0.904		0.423	0.246			0.11	-0.449	-0.263		0	44						0.726	0.219	0.544		0.867	0.877	0.329	-0.536	-0.248	-0.63		0	65.8	0						0.004	0.006	0.002		0.205	0.398	0.178	-0.361	-0.283	-0.19		100	100
2.174	0.998		0.395	0.241			0.215	-0.324	-0.388		0	44						0.504	0.334	0.447		0.58	0.539	0.361	-0.863	-0.219	-0.5		9.9	0	0						0.133	0.016	0.006		0.587	0.25	0.15	-0.205	-0.225	-0.172		84.9	100
1.633	1.13		0.394	0.24			0.251	-0.34	-0.766		0	32.2						1.161	0.562	0.358		0.351	0.709	0.435	-0.958	-0.713	-0.35		0	0	31.5						0.014	0.002	0.002		0.155	0.587	0.201	-0.426	-0.318	-1.757		100	100
0.773	1.122		0.388	0.238			0.342	-0.343	-0.741		22.2	52.5						0.292	0.602	0.463		1.021	0.278	0.466	-0.84	-0.219	-0.513		29.4	0	25.5						0.44	0.006	0.646		0.276	0.647	0.539	-0.829	-0.474	-0.272		0	100
1.664	1.105		0.382	0.238			0.309	-0.815	-0.345		17.5	22.2						0.271	0.376	0.404		0.576	0.454	0.504	-1.491	-0.204	-0.425		43.8	47.6	28.9						0.26	0.008	0.004		0.207	0.575	0.63	-0.437	-0.451	-0.188		34	100
0.713	0.821		0.382	0.232				-0.342	-0.244		45.2	71.1						0.754	1.334	0.471		0.663	0.269	0.196	-1.086	-0.292	-0.53		0	10.8	0						0.002	0.632	0.002		0.126	0.471	0.313	-0.335	-0.205	-0.121		100	0
0.764	0.73		0.369	0.229				-0.847	-0.853		0	56.5						1.64	0.911	0.3		0.392	0.214	0.259	-1.552	-0.819	-0.799		0	0	61.4						0.043	0.008	0.105		0.129	0.276	0.211	-0.648	-1.07	-0.145		100	100
0.709	0.716		0.362	0.219				-0.463	-0.195		9.1	41						0.822	0.111	0.367		2.544	0.395	0.457	-0.834	-0.306	-0.87		0	87.7	38.8						0.067	0.059	0.005		1.208	1.172	0.603	-0.221		-0.199		100	72.5
0.775	0.603		0.356	0.216				-0.368	-0.167		0	42.4						0.292	0.504	0.817		0.708	0.658	0.208	-0.831	-0.626	-1.12		29.4	0	0						0.026	0	0.042		0.198	0.133	0.638	-0.126		-0.542		100	100
1.089	1.059		0.353	0.211				-0.36	-0.241		38.6	30						1.511	0.747	0.3		0.557	0.292	1.276	-0.927	-0.597	-1.044		0	0	61.4						0	0	0.012		0.725	0.345	0.804	-0.829		-1.413		100	100
0.821	0.56		0.349	0.206				-0.445	-0.502		0	52.7						0.468	1.334	0.367		0.912	0.773	0.746	-0.7	-0.603	-1.065		0	10.8	38.8						0.049	0.009	0.004		1.323	0.58	1	-0.437		-0.668		88.3	100
1.013	0.82		0.344	0.202				-0.486	-0.408		23	44						0.357	0.072	0.817		1.467	0.642	0.495	-0.971	-0.412	-0.94		26.1	91.3	0						0.002	0.017	0.002		1.15	0.392	0.83	-0.335		-0.578		100	100
0.858	0.465		0.343	0.201				-0.706	-0.27		0	69.5						0.537	0.114	0.58		0.631	1.001	0.508	-1.656	-0.366	-0.624		18.4	79.2	0						0.004	0.051	0.004		0.164	0.31	0.115	-0.648		-0.742		100	80.2
0.961	0.926		0.334	0.192				-0.23	-0.44		0	26.9						0.816	0.503	0.729		0.631	1.151	0.11	-1.112	-0.637	-1.255		0	0	19.7						0.761	0.074	0.006		0.474	0.449	0.448	-0.221		-0.493		0	76.3
0.946	0.528		0.323	0.19				-0.269	-0.297		66.7	40.4						0.551	0.248	0.83		1.524	0.634	0.172	-0.93	-0.407	-0.79		23.9	50.8	0						0.046	0.033	0.006		0.442	0.165	1.103	-0.126		-1.157		86.2	100
1.288	0.508		0.321	0.189				-0.614	-0.368		23.5	54.3						1.352	0.896	0.736		0.309	0.506	0.83	-0.631	-0.439	-0.728		0	0	0						0.897	0.006	0.002		0.493	0.539	0.668	-0.592		-0.399		0	100
	0.839		0.306	0.189				-0.305	-0.284		0	20						1.076	0.04	0.328		1.184	0.673	0.886	-0.274	-0.819	-0.545		0	66.7	41.4						0.178	0.002	0.083		0.172	0.58	1.02	-0.466		-0.253		34.4	100
	0.927		0.302	0.188				-0.411	-0.326		0	44.6						0.977	0.1	0.425		1.103	0.81		-0.848	-0.412	-0.474		0	86.6	50						0.063	0.002	0		1.314	0.245	0.635	-1.059		-0.932		52.4	100
	0.76		0.298	0.176				-0.64	-0.454		23.8	61.9						1.824	0.05	0.439		0.513	1.031		-0.967	-0.449	-0.406		0	84.9	18.7						0.169	0.002	0.008		0.727	0.248	1.07	-0.485		-0.483		35.1	100
	0.175		0.285	0.175				-0.486	-0.162		62.5	80.4						0.716	0.044	0.568		0.526	0.961		-0.631	-0.436	-0.384		0	100	0						0.053	0.004	0.962		0.757	0.586	1.07	-1.219		-0.38		100	100
	0.45		0.271	0.174				-0.345	-0.313		20.8	78.2						0.605	0.554	0.871		0.734	1.096		-0.274	-0.351	-0.274		0	20	0						0.009	0.011	0.28		0.352	0.269	0.932	-0.162		-0.302		100	100
	1.192		0.261	0.17				-0.229	-0.364		70.5	58.1						0.374	0.635	0.987		0.749	1.574		-0.439	-0.723	-0.317		0	5.7	0						0.184	0.517	0.488		0.331	0.373	0.572	-1.197		-1.473		56.7	0
	1.203		0.257	0.17				-0.369	-0.31		45.8	31.3						0.155	0.225	0.288		0.219	0.476		-0.609	-0.686	-1.049		74.4	58	57.8						0	0.043	0.005		0.25	0.203	0.661	-0.622		-0.728		100	80.4
	1.1		0.255	0.166				-0.327	-0.19		24.1	80.9						0.991	0.191	0.758		0.56	1.052		-0.564	-0.723	-0.384		0	45.8	0						0	0.002	0.073		0.243	0.23	2,528*	-0.216		-0.782		100	100
	0.908		0.253	0.165				-0.485	-0.177		34.7	36.5						0.868	0.591	0.855		0.493	1.082		-0.724	-0.439	-1.249		0	0	0						0.036	0.002	0.002		0.216	0.138	0.862	-0.424		-1.12		100	100
	0.555		0.245	0.163				-1.419	-0.219		47.1	33.3						0.185	0.7	0.936		0.658	0.46		-0.282	-0.475	-0.786		62.6	0	0						0.041	0	0.009		1.2	0.188	0.335	-1.18		-0.817		72.9	100
	1.046		0.228	0.162				-0.219	-0.283		47.4	50.7						1.225	1.919	0.519		0.749	0.329		-1.03	-0.911	-1.003		0	0	0						0.047	0.006	0.013		0.346	0.262	0.179	-1.856		-0.817		83.1	100
	0.932		0.214	0.161				-0.315	-0.322		69	72.8						1.177	0.231	0.333		0.77	1.574		-0.497	-0.541	-0.793		0	56.1	15.7						0.111	0.006	0.73		1.108	0.588	1.087	-0.733		-0.636		72	100
	0.759		0.209	0.161				-0.53	-0.329		11.1	47.3						0.167	0.11	1.106		0.502	0.476		-0.501	-0.788	-0.755		46	60.3	0						0.481	0.011	0.835		0.432	0.431	0.677	-0.614		-0.115		0	100
	0.682		0.207	0.157				-0.193	-0.603		25.7	62.8						0.36	0.065	0.704		0.162	1.052		-0.616	-0.354	-0.557		0	79.8	0						0.031	0.097	0.006		1.272	0.482	0.417	-0.41		-0.281		80.5	75.5
	0.84		0.206	0.157				-0.269	-0.123		59.5	69.1						1.156	0.709	0.853		0.392	1.082		-0.658	-0.272	-0.5		0	23.1	0						0.097	0.004	0.004		1.115	0.793	1.136	-1.282		-0.419		47.3	100
	0.614		0.206	0.152				-0.227	-0.355		37.3	49						0.987	0.094	0.805		0.644	0.46		-0.921	-0.475	-1.2		0	84.1	0						0.002	0.395	1.379		0.311	0.486		-0.405		-0.603		100	0
	1.075		0.204	0.148				-0.397	-0.324		51.7	68.5						0.456	0.414	0.362		0.57	0.329		-0.416	-0.308	-0.652		0	51.9	20						0.004	0.244	0.004		0.659	0.73		-0.537		-0.646		100	0
	0.235		0.186	0.147				-0.229			75	55.4						1.089	0.191	0.518		0.496	1.691		-0.727	-0.301	-0.668		0	45.8	0						0.005	0.002	0.002		0.22	0.396		-1.23		-0.496		100	100
	0.952		0.178	0.146				-0.296			68.6	57.9						0.184	0.297	0.469		1.238	0.72		-0.82	-0.329	-0.431		9.9	55.9	0						0.008	0.084	0.69		1.135	0.194		-1.143		-0.373		100	66.7
	0.518		0.175	0.139				-1.013			50	61.8						0.165	0.088	0.4		0.824	0.379		-0.557	-0.685	-0.739		44.5	64.3	45.9						0.085	0.005	0.314		0.729	0.216		-0.658				92.6	100
	0.918		0.173	0.138				-0.242			73.7	58.8						0.658	0.261	0.423		0.266	0.4		-0.697	-0.458	-0.704		0	14.3	43.1						0.006	0.493	0.296			0.41		-1.098				100	0
	0.942		0.171	0.138				-0.192			21.6	70.5						0.981	0.401	0.821		0.462	0.305		-0.715	-0.407	-0.398		0	53.8	0						0.033	0.017	0.556			0.892		-0.884				100	100
	1.163		0.168	0.138				-0.442			39.3	16.2						0.77	0.204	1.145		0.572	0.528		-0.385	-0.783	-0.631		0	54.1	0						0.394	0.14	0.002			0.252		-1.021				0	60
	1.154		0.165	0.138				-0.166			62.2	50.7						0.941	0.626	0.539		0.395	0.256		-0.606	-0.496	-0.219		0	0	18.6						0.04	0.011	0.483					-0.268				79.2	100
	0.629		0.163	0.137				-0.734			32.8	77						0.655	0.597	0.284		0.275	0.543		-0.499	-0.436	-0.468		0	0	63.7						0.012	0.102	0.041					-0.138				100	70.4
	0.871		0.157	0.134							66.4	69.7						0.911	0.603	0.355		0.337	0.669		-0.533	-0.957	-0.717		0	0	52.9						0.034	0.116	0.665					-0.13				94.2	73.1
	0.517		0.147	0.13							89.8	57.4						0.33	0.412	1.096		0.877	0.521		-1.648	-0.904	-0.496		11.1	0	0						0.897	0.05	0					-0.403				0	100
	0.494		0.146	0.129							65.5	57.5						0.932	0.154	0.569		0.673	0.62		-0.188	-0.501	-0.59		0	70	0						0.07	0.136	0.008					-1.193				92.1	79
	0.858		0.14	0.124							71.7	65.3						0.595	0.473	0.386		0.458	0.365		-1.037	-0.865	-0.658		0	0	0						0.153	0.011	0.035					-0.187				74.3	100
	1.039		0.139	0.12							57.1	36.7						0.111	0.206	0.681		0.45	0.213		-0.49	-0.765	-0.106		64.1	62.2	0						0.203	0.07	1					-0.494				0	100
	0.86		0.135	0.12							69	49.7						0.475	0.832	0.277		0.542	0.109		-1.121	-0.263	-1.485		20.8	0	27.2						0.091	0.002	0.862					-0.536				78.8	100
	0.945		0.133	0.118							62.5	42.1						0.265	0.401	0.401		0.517	0.199		-0.464	-0.865			0	53.8	36.7						0	0.012	1					-0.207				100	100
	0.906		0.128	0.114							38.3	39.2						0.066	0.056	0.5		1.149	0.146		-0.651	-0.793			100	91.8	0						0.002	0.015	0.007					-0.787				100	100
	0.895		0.122	0.112							51.4	69.9						0.161	0.258	0.25		0.207	0.957		-0.573	-0.486			78.6	37.5	35.4						0.002	0.002	0.032					-1.144				100	100
	0.841		0.118	0.112							51.5	66.9						0.389	0.357	0.513		0.227	0.581		-0.583	-0.883			60.4	22.2	0						0.002	0.018	0.004					-0.881				100	100
	0.522		0.117	0.111							72.8	69.4						0.407	0.346	0.238		0.607	0.199		-0.68	-0.9			0	22.1	44.8						0.036	0.046	0.002					-1.214				100	86.7
	0.496		0.116	0.106							65.3	69.4						0.39	0.202	0.545		0.505	0.317		-0.702	-0.533			0	54.8	0						0.058	0.517	0.002					-0.801				80.4	0
	1.074		0.114	0.106							65.9	58.9						0.111	0.439	0.645		0.625	0.264		-1.026	-0.336			74.4	40	0						0	0.005	0.582					-0.338				100	100
	0.762		0.114	0.104							89.1	74.8						0.445	0.686	0.549		0.41	0.776		-0.288	-0.236			0	0	33.3						0.004	0.034	2,412*					-1.048				100	100
	0.712		0.113	0.103							47.6	69.4						1.021	0.439	0.274		0.47	0.795		-0.675	-0.478			0	40	66.1						0.197	0.426	0.278					-0.864				0	0
	0.539		0.109	0.101							56.6	77.6						0.802	0.373	0.32		0.942	0.718		-0.505	-0.746			0	14	54.3						0.002	0.016	0.002					-1.158				100	100
	0.838		0.107								70.8							0.576	0.279	1.12		0.728	0.691		-0.214	-0.877			0	42.1	0						0.069	0.002	0.812					-0.59				54.7	100
	1.152		0.105								79							0.649	0.142	1.044		0.704	0.63		-0.535	-0.535			0	87.6	0						0.012	0.496	0.002					-1.134				100	0
	0.866		0.104								60.3							0.136	0.258	0.094			0.299		-0.519	-0.36			40.5	55.7	89.9						0.07	0.034	1.665					-0.517				80.6	100
	0.702		0.1								89.1							0.863	0.788	0.759			0.439		-0.954	-0.496			0	0	30.8						0.059	0.007	1.493					-1.238				89.7	100
	0.62																	0.663	0.092	0.94			0.755		-1.14	-1.946			0	69.6	0						0.025	0.086	0.823					-1.174				100	32.3
	0.729																	0.105	0.13	0.624			0.399			-1.011			58.9	75	0						0.164	0.065	0.004					-0.585				33.3	76.3
	1.1																	0.958	0.187	1.255			0.762			-0.329			0	33.7	0						0.04	0.03	0.102					-1.132				83	100
	0.812																	0.84	0.047	0.79			0.301			-0.539			0	83.8	0						0.733	0.205	0.043					-1.022				0	0
	1.06																	1.491	0.266	0.19			0.309			-0.419			0	15	43.2						0.636	0	0.536					-0.382				0	100
	1.177																	1.086	0.415	0.728			0.278			-0.673			0	29.1	0						0.012	0.003	0.358					-0.635				100	100
	0.853																	1.552	0.416	0.558			0.263			-0.969			0	0	9.3						0.751	0.657	0.011					-0.71				0	0
	0.854																	2.544	0.62	0.272			0.146			-0.768			0	10.9	51.9						0.764	1.002	0.607					-0.363				0	0
	0.841																	0.834	0.352	0.608			0.635			-0.472			0	25.7	14.3						1.51	0.04	1.292					-1.389				0	100
	0.746																	0.708	0.192	0.55			0.685			-1.003			0	56.3	0						0.755	0.017	0.362					-0.263				0	100
	0.58																	0.831	0.783	0.465			0.516			-0.929			0	0	0						0.621	0.021	0.004									0	94.9
	0.767																	0.927	0.268	0.257			0.461			-0.184			0	48.9	43.2						0.486	0.015	0.004									0	100
	0.46																	0.554	0.399	0.317			0.132			-0.197			21.5	8.7	32.1						0.008	0.064	0.009									100	73.2
	0.457																	0.971	0.034	0.187			0.388			-0.623			0	83.3	45.2						0	0.505	0.006									100	0
	0.354																	0.557	0.448	1.049			0.564			-0.658			0	54.2	0						0.002	0.054	0.004									100	80.2
	0.755																	1.656	0.904	0.193			0.26			-0.439			0	0	49.6						0.451	0.015	0.01									0	100
	0.832																	0.331	0.501	0.257			0.287			-0.257			73.1	0	43.2						0.863	0.61	0.287									0	0
	0.756																	0.882	0.702	0.237			0.4			-0.68			0	19.1	51						0.594	0.615	1.507									0	0
																		0.509	0.765	1.249			0.369			-0.606			21.7	0	0						0.004	0.012	0.995									100	100
																		1.467	0.091	0.786			1.106			-0.456			0	88.1	0						0.677	0.007	0.004									0	100
																		0.157	0.702	1.003			0.521			-0.658			80.4	19.1	0						0.249	0.732	0.004									0	0
																		0.848	0.297	0.793			0.254			-0.696			0	62.9	0						0.01	0.005	0.002									100	100
																		0.967	0.374	0.661			0.557			-0.537			0	0	8						0.002	0.034	0.002									100	100
																		0.509	0.883	0.115			0.713			-1.242			21.7	0	72.9						0.002	0.025	0.004									100	79.4
																		0.157	0.456	0.331			0.681			-0.767			80.4	50	35.2						0.209	0.027	0.069									0	82.8
																		1.524	0.225	1.2			0.188			-0.813			0	59.3	0						0	0.002	0.002									100	100
																		0.377	0.21	0.635			0.618			-1.062			0	37.9	2.6						0.002	0.002	0.026									100	100
																		1.184	0.064	0.235			0.278			-0.681			0	84.4	69.1						0.006	0.032	0.27									100	100
																		0.363	0.422	0.354			0.746			-0.916			0	22.6	19.3						0.004	0.474	0.002									100	0
																		0.564	0.155	0.739			0.833			-1.033			0	40.2	0						0.316	0.01	0.005									0	100
																		0.724	0.255	0.704			0.439			-0.307			0	68.4	0						0.764	0.337	0.55									0	0
																		0.237	0.231	0.259			0.195			-0.983			60.4	37	0						0.914	0.345	0.004									0	0
																		0.526	0.449	0.457			0.68			-0.89			0	31.8	0						0.002	0.246	0.34									100	0
																		0.734	0.478	0.296			0.638			-0.171			0	50	27.2						0.008	0.01	0.141									100	100
																		0.749	0.295	0.631			0.373			-0.567			0	57.5	0						0.709	0.005	0.035									0	100
																		0.093	0.202	0.075			0.272			-0.891			67.6	44.4	69.8						0.733	0.008	0.043									0	100
																		0.56	0.189	0.468			0.61			-1.111			0	54.1	0						0.004	0.314	0.004									100	0
																		1.03	0.285	1.276			0.512			-0.378			0	40.4	0						0.008	0.002	0.158									100	100
																		0.333	0.658	0.717			0.463			-0.383			35.8	66.7	0						0.004	0.059	1.64									100	100
																		0.501	0.267	0.496			0.907			-0.493			0	75	0						0.831	0.004	0.883									0	100
																		0.616	0.115	0.59			0.272			-0.468			0	66.7	0						0.006	0	0.046									100	100
																		0.658	0.326	0.598			0.771			-0.731			0	43.1	20.5						0.533	0.004	0.092									0	100
																		0.302	0.575	0.495			0.285			-0.423			60.7	24.7	0						0.206	0	0.66									0	100
																		0.921	0.093	0.407			0.914			-0.843			0	90	21.7						0.025	0.038	0.004									100	100
																		0.77	0.673	0.552			0.997			-0.719			0	0	10.5						0.002	0.01	0.593									100	100
																		0.502	0.415	0.071			0.204			-0.378			0	23.3	62.6						0.01	0.703	0.801									100	0
																		0.048	0.709	0.83			0.204			-0.557			76.3	0	0						0.011	1.083	0.19									100	0
																		0.219	0.257	1.485			0.804			-0.337			48.2	57.8	0						0.44	0.453	0.044									0	0
																		0.392	0.104	0.886			0.146			-0.383			0	81.5	0						0.004	0	0.056									100	100
																		0.727	0.182				0.536			-0.493			0	50.9							0.006	0.142	0.044									100	48.6
																		0.82	0.175				0.804			-0.468			0	57							0.134	0.148	0.031									47.8	57.1
																		0.59	0.166				0.329			-0.731			0	80.2							0.132	0.004	0.038									57.7	100
																		0.57	0.097				0.414			-0.423			0	73.5							0.111	0.002	0.234									81.5	100
																		0.697	0.033				0.422			-0.843			0	91.2							0.015	0.004	0.064									100	100
																		0.496	0.402				0.301			-0.719			0	34.1							0.008	0.136	0.066									100	50
																		0.715	0.514				0.512			-0.378			0	34.4							0.047	0	0.018									92.6	100
																		0.299	0.124				0.804			-0.557			22.4	80							0.017	0.019	0.033									100	100
																		1.238	0.095				0.329			-0.337			0	73.9							0.182	0.037	0.133									77.2	88
																		0.606	0.644				0.414			-0.727			0	36.2							0.011	0.037	0.025									100	100
																		0.824	0.529				0.422			-1.249			0	23.1							0.011	0.008	0									100	100
																		0.1	0.176				0.301			-0.944			75	75.5							0.793	0.024	0.036									0	100
																		0.233	0.393				0.512			-1.182			55.4	20.7							0.3	0.014	0.074									78.9	100
																		0.364	0.109							-0.886			36.4	82							0.051	0.459	0.02									86.2	0
																		0.462	0.696							-1.047			0	0							0.054	0.027	0.882									71.3	100
																		0.493	0.537							-1.052			14.6	0							0	0.563	0.004									100	0
																		1.648	0.621							-0.13			0	50							0.067	0.15	0.042									80	51.5
																		0.117	0.664							-0.924			52.1	13.8							0.142	0.011	0.78									70.3	100
																		1.037	0.813							-0.77			0	0							0.02	0.028	0.056									91.6	100
																		0.476	1.062							-1.106			0	0							0.019	0.182	0.551									100	58.6
																		0.206	0.338							-0.541			35.3	51.7							0	0.088	0.462									100	83.3
																		0.814	0.916							-1.039			28.9	0							0.036	0.034	1.153									77.2	100
																		0.464	1.033							-0.889			0	0							0.034	0.004	0.096									75	100
																		0.651	0.262							-0.512			0	61.1							0.002	0.551	0.011									100	0
																		0.573	0.596							-0.892			0	23.7							0.004	0.015	0.051									100	100
																		0.583	0.983							-0.925			0	0							0	0.064	0.12									100	80.4
																		0.68	0.89							-0.486			0	0							0.006	0.011	0.025									100	100
																		0.302	0.367							-0.413			14.2	24.3							0.095	0.121	0.072									64.2	46.8
																		0.702	0.282							-0.506			0	60							0.081	0.016	0.827									72.8	100
																		0.877	0.891							-0.647			0	0							0.004	0.426	0.106									100	0
																		1.026	0.844							-0.353			0	25							0.361	0.019	0.084									0	100
																		0.288	0.814							-1.046			0	26.7							0.013	0.04	0.055									100	100
																		0.51	0.069							-0.11			25	83.8							0.009	0.005	0.023									100	100
																		0.489	0.301							-1.578			29.7	26.7							0.422	0.172	0.289									0	0
																		0.268	0.335							-0.843			52.6	36.8							0.371	0.054	0.009									0	74.4
																		0.505	0.334							-0.556			0	34.8							0.072	0.027	0.002									69.8	82
																		0.307	0.971							-0.41			38.5	21.4							0.426	0.36	0.942									0	0
																		0.138	0.309							-0.415			62.8	31.8							0.622	0.21	0.134									0	69.4
																		0.372	0.348							-0.469			32.1	41.2							0.885	0.24	0.122									0	0
																		0.453	0.719							-0.679			14.4	0							0.573	0.04	0.226									0	67
																		1.149	1.052							-0.645			0	0							0.004	0.013	0.002									100	100
																		0.076	0.164							-0.715			68.7	57.1							0.437	0.108	0.036									0	61.6
																		0.124	0.634							-0.282			73.5	42.9							0.42	0.395	0.956									0	0
																		0.607	0.557							-0.704			0	0							0.141	0.528	0.038									60.9	0
																		0.389	0.232							-0.642			25	47.1							0.002	0.822	1.206									100	0
																		0.625	0.174							-0.292			0	52.4							0.209	0.004	1.378									60.6	100
																		0.41	0.301							-0.565			0	26.7							0.01	0.012	0.482									100	100
																		0.513	0.335							-0.438			0	36.8							0.008	0.023	0.03									100	100
																		0.795	0.334							-0.862			15.6	34.8							0.007	0.071	0.007									100	68.5
																		0.728	0.971							-0.38			0	21.4							0.006	0.345	0.039									100	0
																		0.954	0.309							-0.141			0	31.8							0.051	0.098	0.283									83.6	100
																		0.743	0.348							-1.049			0	41.2							0.122	0.368	0.071									56.5	0
																			0.719							-0.132				0							0.004	0.023	0.004									100	100
																			1.052							-1.089				0							0.028	0.009	0.057									100	100
																			0.164							-0.658				57.1							0	0.032	0.01									100	100
																			0.634							-0.826				42.9							0.006	0.006	0.048									100	100
																			0.557							-1.179				0							0.587	0	0.258									0	100
																			0.232							-1.079				47.1							0.187	0.045	0.045									0	87
																			0.174							-0.589				52.4							0.276	0.002	0.327									0	100
																			0.727							-0.616				0							0	0.008	0.013									100	100
																			0.926							-0.567				26.7							0.029	0.061	0.015									100	76
																			0.515							-0.292				46.1							0.048	0.042	0									100	91.6
																			1.691							-0.439				0							0.008	0.02	3,058*									100	100
																			0.724							-0.614				40.6							0.008	0.356	0.612									100	0
																			0.805							-0.832				9.1							0.055	0.613	0.388									64.8	0
																			1.047							-0.77				0							0.573	0.788	0.011									0	0
																			1.052							-0.666				0							0.004	0.345	0.763									100	0
																			0.038							-0.662				75.5							0.437	0.042	0.452									0	100
																			0.924							-0.405				0							0.42	0.565	0.008									0	0
																			0.521							-0.439				33.3							0.141	0.2	0.02									60.9	37
																			1.106							-0.596				0							0.002	0.024	0.186									100	100
																			0.404							-0.894				27.3							0.209	0	0.208									60.6	100
																			0.807							-0.646				24							0.01	0.276	0.716									100	15
																			0.193							-0.803				79.6							0.008	0.021	0.783									100	100
																			0.473							-0.625				23.7							0.007	0.004	0.383									100	100
																			0.892							-0.49				0							0.006	0.067	1.757									100	100
																			0.598							-0.93				37.5							0.051	0.141	0.076									83.6	78.8
																			0.216							-0.528				56.8							0.122	0.016	0.81									56.5	100
																			0.319							-0.975				21.8							0.004	0.966	1.28									100	0
																			0.27							-0.991				50							0.028	0.002	0.207									100	100
																			0.369							-0.716				46.6							0	0	0.178									100	100
																			0.197							-0.685				46.4							0.006	0.412	0.057									100	0
																			0.12							-0.65				72							0.587	0.002	0.059									0	100
																			0.078							-0.822				76.8							0.187	0.828	0.024									0	0
																			0.528							-0.619				0							0.276	0.271	0.013									0	0
																			0.773							-0.518				18.2							0	0.006	0.03									100	100
																			0.136							-0.828				76.3							0.029	0.011	0.008									100	100
																			0.267							-0.285				50							0.048	0.006	0.147									100	100
																			1.138							-0.464				28.6							0.008	0.69	0.087									100	0
																			0.719							-0.322				12.2							0.008	0.002	0.539									100	100
																			0.397							-0.501				28.6							0.055	0.007	0.449									64.8	100
																			0.234							-0.57				44.4							0.592	0.002	0.004									0	100
																			0.378							-0.285				32.1							0.466	0	0.01									0	100
																			0.138							-0.311				75							1.059	0.388	0.313									0	0
																			0.593							-0.497				13							0.006	0.398	0.006									0	0
																			0.336							-0.489				48.6							0.206	0.008	0.211									0	100
																			0.701							-0.613				0							1.219	0.006	0.046									0	100
																			0.236							-0.419				0							0.098	0.014	0.603									12.2	100
																			0.704							-0.667				0							1.197	0.013	0.002									0	100
																			0.642							-0.731				0							0.026	0.013	0.002									0	100
																			0.024							-0.256				94.4							0.622	0.002	0.638									0	100
																			0.565							-0.442				0							0.026	0.25	0.804									4.1	0
																			0.084							-0.804				66.7							0.052	0.587	1									1.1	0
																			0.702							-0.958				18.5							0.057	0.483	0.014									0	0
																			0.078							-0.708				76.8							0.424	0.008	0.018									0	100
																			0.083							-0.658				49.6							1.18	0.647	0.008									0	0
																			0.887							-0.842				15.3							1.856	0.002	0									0	100
																			0.581							-0.525				0							0.733	0.161	0.542									0	0
																			0.06							-0.779				68.4							0.157	0.013	1.413									0	100
																			0.938							-1.215				13.9							0.41	0.471	0.03									0	0
																			0.386							-0.665				33							0.002	0.007	0.002									0	100
																			0.326							-0.844				61.9							0.008	0.004	0.012									0	100
																			0.9							-0.263				23.7							0.88	0.046	0.016									0	87.3
																			0.652							-0.254				40.4							0.405	1.172	0.008									0	0
																			0.217							-0.78				39.8							0.083	0.133	0.668									35.1	0
																			0.776							-0.493				0							0.725	0.104	0.83									100	71
																			0.616							-0.775				0							0.537	0.025	0.004									0	100
																			0.567							-0.493				0							1.23	0.008	0.034									0	100
																			0.124							-0.907				72.7							1.143	0.002	0.578									0	100
																			0.219							-0.934				55.6							0.008	0.004	0.742									0	100
																			0.442							-0.335				38.7							0.002	0.002	0.002									0	100
																			0.718							-0.689				0							0.004	0.58	0									0	0
																			0.832							-1.316				0							0.658	0.392	0.04									0	0
																			0.6							-1.001				13.3							1.323	0	0.493									100	100
																			0.305							-1.291				53.6							1.103	0	0.008									10.7	100
																			0.583							-0.473				25							0.884	0.01	0.009									0	100
																			0.666							-0.658				0							0	0.006	0.448									0	100
																			0.459							-0.902				25							0.002	0.012	1.157									0	100
																			0.379							-0.533				7.9							0.018	0.054	1.103									0	92.9
																			0.246							-0.95				46							0.009	0	0.668									0	100
																			0.334							-0.948				40							0.081	0.024	0.014									46.7	100
																			0.382							-0.366				33.6							0.921	0.002	0.008									0	100
																			0.762							-0.956				0							0.061	0.002	0.002									4.3	100
																			0.472							-0.721				50							0.015	0.004	0.006									0	100
																			0.208							-0.863				53.5							0.442	0.054	0.01									100	83.1
																			0.803							-0.775				0							0.011	0.162	0.002									0	89.8
																			0.073							-0.589				79							0.006	0.418	0.004									0	0
																			0.06							-0.307				86.8							0.493	0.008	0.092									100	100
																			0.183							-1.151				66.7							0.004	0.089	0.011									0	55.6
																			0.027							-0.658				89.4							0.01	0.002	0.002									0	100
																			0.301							-0.73				41.2							0.008	0.002	1.02									0	100
																			0.93							-0.115				0							0.01	0.108	0.028									0	80
																			0.3							-0.863				48							0.034	0.006	0.062									2.4	100
																			0.157							-1.056				84.4							0.011	0.007	0.635									0	100
																			0.516							-0.641				0							0.011	0.002	0.932									0	100
																			0.991							-0.137				0							0.004	0.004	0.006									0	100
																			0.716							-0.863				0							1.314	0.059	0.004									100	80.6
																			0.325							-1.282				36.7							0.034	0.009	0.006									0	100
																			0.342							-0.586				51.4							0.727	0.01	0.006									100	100
																			0.095							-0.965				70.8							0	0.169	0.004									0	82.1
																			0.086							-0.718				84.1							0	0.58	1.07									0	0
																			0.216							-0.302				65.6							0.032	0.191	1.07									0	61.1
																			0.619							-0.247				0							0.757	0.016	0.483									100	100
																			0.518							-0.302				0							0.006	0.245	0.006									0	0
																			0.828							-0.247				0							0.132	0.135	0.932									0	50
																			0.126											59.4							0.03	0.002	0.572									0	100
																			0.33											31.5							0.017	0.002	0.38									0	100
																			0.322											0							0.103	0.006	0.302									26	100
																			0.11											61.9							0.302	0.043	0.661									91.2	100
																			0.164											56.5							0.008	0.797	1.473									0	0
																			0.225											73							0.014	0.004	0.728									0	100
																			0.126											59.4							0.25	0	0.782									100	100
																			0.132											60.9							1.193	0.196	2,528*									0	76.7
																			0.131											71.9							0.104	0.349	0.004									40.7	0
																			0.215											57.8							0.008	0.004	0.862									0	100
																			0.106											71.2							0.015	0.006	1.12									0	100
																			0.516											17.1							0.012	0.002	0.817									0	100
																			0.419											0							0.187	0.009	0.817									0	100
																			0.406											40.5							0.494	0.01	0.636									0	100
																			0.982											7.4							0.008	0.03	0.335									0	77
																			0.045											89.3							0.002	0	0.006									0	100
																			0.442											0							0.004	0.002	0.008									0	100
																			0.143											80							0	0	0.006									0	100
																			0.958											0							0.002	0.03	0.179									0	100
																			0.086											88.4							0	0.066	0.071									0	78.9
																			0.658											0							0	0.017	0.004									0	100
																			0.501											44.6							0.122	0.004	0.002									0	100
																			0.153											72.5							0.212	0.244	0.002									57.1	37.5
																			0.098											63.2							0	0.002	0.004									0	100
																			0.7											10.8							0.2	0.006	1.087									100	100
																			0.728											40.9							0.002	0.074	0.004									0	59.6
																			0.373											35							0.006	0.114	0.01									0	60.2
																			0.713											0							0.002	0.002	0.677									0	100
																			0.368											48.2							0.047	0	0.013									12.5	100
																			0.289											51.3							0.03	0.004	0.222									18.8	100
																			0.739											13.2							0.002	0	0.419									0	100
																			0.265											53.4							0.766	0.007	0.417									6	100
																			0.278											0							0.136	0.002	0.004									0	100
																			0.143											68.7							0.01	0.016	0.002									0	94.9
																			0.624											20							0.008	0	0.004									0	100
																			0.105											79.7							0.004	0.004	0.004									0	100
																			0.671											20							0.002	0.004	0.006									0	100
																			0.579											16.7							0.002	0.011	0.603									0	100
																			0.105											79.7							0.881	0.008	0.646									0	100
																			0.907											0							0.104	0.047	1.136									33.7	100
																			0.456											41.9							0	0.002	0.496									0	100
																			0.231											49.1							0.004	0.006	0.373									0	100
																			0.515											19.6							0.068	0.002	0.01									0	100
																			0.613											0							0.801	0.002	0.002									0	100
																			0.243											27.9							0.069	0.122	0.002									0	38.7
																			0.514											15.7							0.338	0.006	0.002									0	100
																			0.219											57.7							0.012	0.262	0.002									0	0
																			0.541											48.4							1.01	0.588	0									0	0
																			0.905											30.2							0.006	0.489										0	0
																			0.396											17.4							0.029	0.078										0	81.3
																			0.562											0							0.008	0.002										0	100
																			0.31											70.1							0.051	0.118										0	75.8
																			0.792											12.9							1.048	0										0	100
																			0.345											36.4							0.008	0.006										0	100
																			0.433											0							0.012	0.289										0	40
																			0.948											0							0	0.008										0	100
																			0.18											54.9							0.059	0.002										13.6	100
																			0.956											0							0.864	0.082										0	65.7
																			0.721											0							0.068	0.102										0	67.8
																			0.231											73.9							0.311	0.062										100	92.9
																			0.48											39.2							0.59	0.004										0	100
																			0.521											12.8							0.538	0.486										0	0
																			0.739											0							0.002	0.139										0	74.5
																			0.164											44.8							0.004	0.01										0	100
																			0.419											63.6							0.002	0.006										0	100
																			0.289											59.1							0.004	0.229										0	75
																			0.446											53.1							0.002	0.004										0	100
																			0.73											0							0.517	0.396										0	0
																			0.142											72.7							0.013	0.112										0	77.2
																			0.131											46.3							0.008	0.046										0	78.7
																			0.131											46.3							1.238	0.006										0	100
																			0.642											25							1.174	0.022										0	100
																			0.429											31.1							0.084	0.004										0	100
																			0.106											83							1	0.011										0	100
																			0.641											0							0.659	0.004										100	100
																			0.045											85.7							0.011	0.002										0	100
																			0.642											25							0.006	0.054										0	76.4
																			0.778											40.9							0.141	0.006										51.1	100
																			0.242											85.2							0.004	0.004										0	100
																			0.568											41.2							0.022	0										0	100
																			0.044											88.5							1	0.004										0	100
																			0.227											58.9							1.022	1.07										0	0
																			0.194											56.7							0.134	0.011										0	100
																			0.156											51.3							1	0.002										0	100
																			0.19											41.9							1	0.061										100	74.2
																																					1	0										0	100
																																					1	0.41										0	0
																																					1	0.16										0	82.1
																																					1	0.002										0	100
																																					0.01	0.002										0	100
																																					0.234	0.006										0	100
																																					0.71	0.074										0	76.8
																																					0.002											0
																																					0.053											0
																																					0.017											0
																																					0.002											0
																																					1											0
																																					1											0
																																					0.982											0
																																					0.002											0
																																					1.389											0
																																					0.205											0
																																					1.013											0
																																					0.239											23.1
[truncated: 16 more columns]

## Sheet: Fig 4
Fig 4a														Fig 4b							Fig 4c				Fig 4d				Fig 4e				Fig 4f
Control	FD													Control			FD				Control+EV	FD+EV	FD+ACLY		Control+EV	FD+EV	FD+ACLY		Control+EV	FD+EV	FD+ACLY		Control+EV	FD+EV	FD+ACLY
1.042	1.273													Vehicle	3mM HCA	10mM HCA	Vehicle	3mM HCA	10mM HCA		0.784	0.463	0.669		0.071	0.036	0.029		0.295	0.162	0.153		68.6	92.6	100
0.991	1.482													1.43208	0.258995	0.188326	0.233029	0.104349	0.526335		0.924	0.277	0.984		0.094	0	0.139		0.199	0.186	0.108		84.9	100	0
0.984	1.29													1.35397	0.676636	0.401263	0.31801	0.0984603	0.273697		1.16	1.126	1.865		0.014	0.004	0.152		0.202	0.172	0.254		14.6	100	0
0.983	1.159													1.30598	1.48248	0.064869	0.814747	0.187466	0.142392		0.8	0.603	1.622		0.015	0.028	0.086		0.129	0.271	0.141		0	100	54.2
														1.35207	1.22478	0.574991	0.64348	0.352243	0.239982		0.796	0.537	1.735		0.014	0.001	0.111		0.271	0.125	0.114		94.3	100	0
														0.923794	1.91142	0.377052	0.36049	0.16296	0.398278		1.272	0.833	1.447		0.04	0.003	0.045		0.147	0.162	0.163		0	100	73.1
														1.01707	1.55703	0.250597	0.497141	0.0124074	0.434546		1.319	0.603	1.181		0.01	0.012	0.045		0.209	0.152	0.203		76.4	100	73.1
														1.84751	0.0921036	0.106871	0.604536	0.402824	0.00449421		1.112	0.295	1.723		0.109	0.01	0.02		0.56	0.292	0.477		0	100	100
														1.00559	0.147988	0.303701	0.37416	0.0410434	0.287409		0.944	0.383	1.56		0.057	0.046	0.14		0.241	0.147	1.4		67.8	100	0
														2.59009	0.48717	0.273788	1.06798	0.225553	0.389373		0.629	0.627	0.679		0.035	0.002	0.076		0.885	0.141	0.116		81.5	100	100
														1.5648	0.889465	0.315098	0.517762	0.0912748	0.333898		1.564	0.348	0.615		0.015	0	0.049		0.229	0.151	0.466		75.5	100	100
														1.03308	0.398839	0.347546	0.202324	0.0819851	0.587595		0.569	0.282	1.012		0.011	0.004	0.111		0.174	0.203	0.379		100	100	60
														0.557751	0.964416	0.466869	0.192765	0.365826	0.10906		0.852	0.35	0.99		0.007	0.042	0.076		0.266	0.203	0.238		0	77.4	76.6
														0.438658	1.26883	0.298742	0.252765	0.298867	0.519878		0.905	0.522	0.599		0.048	0.007	0.016		0.325	0.162	0.352		0	100	88.6
														0.265818	1.37353	0.178619	0.454489	0.195461	0.183416		1.369	0.44	0.731		0.009	0.003	0.016		0.324	0.141	0.237		86	100	89.4
														0.296735	1.46361	0.460685	0.365826	0.188606	0.0606409						0.03	0.017	0.051		0.329	0.101	0.123		100	0	83.6
														0.116375	0.544441	0.111259	2.07175		0.0032082						0.132	0.011	0.119		0.292	0.104	0.169		100	0	60
														1.08766	0.0982616	0.329422	0.260846		0.24284						0.114	0.047	0.203		0.216	0.108	0.108		80	92.9	0
														0.528982	0.0557538	0.487491	0.217098		0.305791						0.03	0.002	0.024		0.207	0.213	0.633		0	100	100
														0.938161		0.263655									0.008	0.049	0.152		0.216	0.167	0.331		0	100	0
														1.10068		0.105359									0.101	0.001	0.477		0.162	0.138	0.126		0	100	0
														1.09827											0.011	0.002	0.091		0.173	0.105	0.108		35.9	100	73.7
														0.682225											0.079	0.006	0.249		0.127	0.108	0.162		100	0	0
														0.94381											0.014	0.013	1		0.13	0.203	0.137		70.8	0	0
														0.721098											0.026	0.052	0.043		0.483	0.108	0.194		0	85.7	77.2
														1.19115											0.017	0.002	0.069		0.18	0.175	0.136		0	0	63.3
														0.606585											0.02	0.018	0.137		0.131	0.119	0.154		0	0	52.9
																									0.021	0.042	0.466		0.108	0.127	0.114		0	85.2	0
																									0.007	0.001	0.004		0.126	0.108	0.386		0	0	100
																									0.146	0.001	0.05		0.351	0.126	0.135		0	0	84.3
																									0.209	0.001	0.031		0.176	0.162	0.31		38.5	0	86.8
																									0.01	0	0.026		0.108	0.159	0.113		0	0	100
																									0.01	0.026	0.069		0.455	0.234	0.369		100	100	86
																									0.017	0.135	0.034		0.149	0.108	0.523		100	79.2	0
																									0.56	0.014	0.04		0.113	0.108	0.397		100	100	0
																									0.012	0.001	0.034		0.244	0.162	0.531		0	100	0
																									0.042	0.029	0.022		0.255	0.1	0.401		100	90.2	0
																									0.241	0.04	0.057		0.158	0.126	0.114		93	90.7	83.3
																									0.885	0.02	0.032		0.104	0.279	0.534		0	100	100
																									0.009	0.017	0.123		0.117	0.186	0.139		0	100	0
																									0.02	0.007	0.169		0.217	0.131	0.152		0	100	0
																									0.012	0.03	0.271		0.514	0.225	0.213		0	90.2	0
																									0.012	0.029	0.001		0.365	0.12	0.111		0	0	0
																									0.229	0.985	0.004		0.307	0.108	0.109		0	0	0
																									0.019	0.062	0.08		0.114	0.102	0.108		0	70.5	62.5
																									0.003	0.031	0.022		0.149	0.101	0.14		100	90.2	100
																									0.174	0.004	0.633		0.208	0.155	0.26		100	100	0
																									0.03	0.001	0.633		0.12	0.271	0.163		0	0	0
																									0.266	0.008	0.331		0.461	0.217	0.119		100	0	0
																									0.325	0.017	0.006		0.309	0.239	0.152		0	100	100
																									0.066	0.027	0.034		0.147	0.108	0.347		0	100	100
																									0.003	0.001	0.012		0.171	0.214	0.249		67.9	100	100
																									0.324	0.279	0.086		0.203	0.124	0.217		100	0	63.8
																									0.329	0.186	0.071		0.217	0.17	0.148		0	0	34.2
																									0.005	0.017	0.084		0.108	0.104	0.237		0	100	50
																									0.131	0.116	0.162		0.236	0.131	0.153		100	31.4	0
																									0.017	0.151	0.018		0.736	0.123	0.271		0	0	100
																									0.011	0.056	0.203		0.433	0.247	0.146		0	80	0
																									0.023	0.025	0.03		0.162	0.144	0.633		0	92.2	100
																									0.028	0.01	0.077		0.178	0.117	0.192		0	100	65.8
																									0.292	0.001	0.284		0.12	0.183	0.61		0	100	0
																									0.05	0.07	0		0.323	0.139	0.159		0	81.8	100
																									0.216	0.001	0.325		0.11	0.102	0.203		100	100	0
																									0.207	0.018	0.003		0.223	0.108	0.284		0	100	100
																									0.083	0.014	0.119		0.322	0.116	0.325		0	100	50.9
																									0.064	0.002	0.113		0.32	0.126	0.401		80.8	100	0
																									0.021	0.029	0.062		0.111	0.126	0.113		88.9	100	100
																									0.014	0.004	0.027		0.22	0.17	0.184		100	100	84.6
																									0.01	0.03	0.184		0.4		0.19		100	82.4	0
																									0.063	0.014	0.09		0.23		0.337		100	100	77.8
																									0.107	0.019	0.037		0.333		0.23		83.3	100	100
																									0.038	0.016	0.072		0.532		0.2		58	100	63.5
																									0.053	0.011	0.014		0.339		0.103		100	100	100
																									0.011	0.017	0.115		0.107		0.62		84.6	87.2	79.5
																									0.018	0.016	0.022		0.108		0.5		100	100	100
																									0.013	0.005	0.011		0.257		0.147		94.3	100	100
																									0.108	0.016	0.008		0.114		0.133		100	100	100
																									0.103	0.015	0.001		0.115		0.162		28.6	100	100
																									0.01	0.019	0.038		0.114		1.23		40	100	100
																									0.015	0.033	0.039		0.154		0.516		100	68.5	77.3
																									0.012	0.015	0.039		0.223		0.162		100	100	92
																									0.052	0.043	0.014		0.235		0.187		100	82.4	100
																									0.073	0	0.266		0.165		0.352		87	100	18.2
																									0.14	0.004	0.062		0.131		0.112		70.6	100	100
																									0.071	0.076	0.038		0.363		0.614		45.8	74.4	80
																									0.339	0.031	0.135		0.145		0.219		61.5	84.6	0
																									0.017	0.057	0.03		0.204		0.256		0	70	100
																									0.483	0.014	0.014		0.208		0.184		100	100	100
																									0.053	0.013	0.076		0.151		0.557		0	100	53.3
																									0.176	0.014	0.062		0.108				90.9	100	64.7
																									0.211	0.034	0.082		0.136				36.2	100	37
																									0.017	0.108	0.051		0.154				38.1	66.7	100
																									0.032	0.012	0.001		0.217				100	100	100
																									0.101	0.021	0.101		0.176				88.5	100	50
																									0.008	0.002	0.162		0.244				70.8	100	0
																									0.007	0.002	0.002		0.339				100	100	100
																									0.346	0.032	0.369		0.379				94.7	100	0
																									0.028	0.028	0.192		0.247				0	100	76.9
																									0.028	0.038	0.397		0.46				100	78.2	0
																									0.009	0.018	0.024		0.147				100	100	100
																									0.021	0.028	0.002		0.346				100	91.7	100
																									0.351	0.019	0.011		0.61				100	100	100
																									0.012	0.025	0.045		0.124				0	100	100
																									0.095	0.008	0.089		0.123				100	100	100
																									0.027	0.029	0.003		0.108				52.9	100	100
																									0.004	0.016	0.014		0.61				100	100	100
																									0.065	0.065	0.052		0.303				100	61.5	65.2
																									0.176	0.031	1		0.208				81.5	100	0
																									0	0.03	0.029		0.13				0	100	87.3
																									0.047	0.229	0.055		0.521				100	0	100
																									0.041	0.026	0.012		0.153				87.3	100	100
																									0.002	0.025	0.02		0.162				100	100	96.2
																									0.017	0.014	0.002		0.208				100	100	100
																									0.011	0.002	0.009		0.2				100	100	100
																									0.455	0.007	0.034		0.122				100	100	100
																									0.035	0.031	0.001		0.621				0	71.4	100
																									0.053	0.005	0.187		0.127				100	100	0
																									0.03	0.001	0.104		0.411				100	100	0
																									0.091	0.075	0.012		0.216				92	100	100
																									0.073	0.101	0.018		0.19				26.7	57.8	100
																									0.016	0.022	0.004		0.145				52.7	100	100
																									0.093	0.023	0.017		0.154				100	85.4	96
																									0.065	0.035	0.054		0.108				27.3	100	69.8
																									0.053	0.029	0.614		0.216				81.5	100	0
																									0.001	0.015	0.03		0.223				74.5	100	100
																									0.019	0.027	0.006		0.108				100	100	100
																									0.029	0.028	0.034		0.379				88.9	100	100
																									0.255	0.016	0.014		1				100	100	100
																									0.521	0.02	0.004		0.165				0	100	100
																									0.1	0	0.025		0.147				0	100	100
																									0.022	0.001	0.219		0.203				100	100	0
																									0	0.026	0.256		0.386				87.8	100	0
																									0.002	0.011	0.085		0.254				100	100	57.4
																									0.001	0.044	0.008						100	100	100
																									0.112	0.167	0.019						100	0	100
																									0.103	0.003	0.042						55.6	100	79.5
																									0.039	0.006	0.114						46.4	100	0
																									0.004	0.17	0.028						72.9	0	100
																									0.002	0.026	0.005						100	74.5	100
																									0.038	0.012	0.534						100	100	0
																									0	0.02	0.016						100	100	100
																									0.059	0.065	0.001						100	64.6	100
																									0.028	0.014	0.024						100	100	100
																									0.015	0.01							87.2	100
																									0.021	0.034							88	86.3
																									0.2	0.027							100	100
																									0.003	0.005							0	100
																									0.006	0.001							100	100
																									0.006	0.016							100	100
																									0.022	0.01							100	100
																									0.012	0.026							84.3	100
																									0.056	0.085							100	73.1
																									0.017	0.069							64.8	44.8
																									0.012	0.011							100	100
																									0.03	0.01							100	100
																									0.118	0.015							100	100
																									0.01	0.026							58.3	100
																									0.006	0.029							100	100
																									0.013	0.01							100	96.6
																									0.013	0.03							100	88.5
																									0.228	0.124							100	46
																									0.004	0.032							0	100
																									0.009	0.039							100	86.3
																									0.006	0.003							100	100
																									0.003	0.001							100	100
																									0.005	0.016							100	100
																									0.002	0.029							100	92.6
																									0.007	0.014							100	100
																									0.004	0.061							100	71.4
																									0.008	0.022							100	100
																									0.001	0.007							100	100
																									0.097	0.021							100	100
																									0.365	0.047							100	80.9
																									0.023	0.015							100	100
																									0.061	0.02							0	100
																									0.307	0.031							100	100
																									0.025	0.027							79.2	100
																									0.005	0.013							0	100
																									0.005	0.001							100	100
																									0.036	0.025							100	100
																									0.005	0.027							100	82.4
																									0.022	0.003							76.5	100
																									0.002	0.011							100	90.4
																									0.003	0.077							100	65.3
																									0.009	0.009							100	100
																									0.013	0.013							100	100
																									0.015	0.007							100	100
																									0.002	0.037							100	68.8
																									0.01	0.015							100	100
																									0.007	0.07							100	100
																									0.037	0.03							100	86.4
																									0.07	0.003							100	100
																									0.002	0.007							100	100
																									0.014	0.006							66.7	100
																									0.026	0.01							100	100
																									0.011	0.031							100	78.3
																									0.007	0.003							100	100
																									0.005	0.082							100	100
																									0.015	0.058							100	70.6
																									0.003	0.022							100	87.2
																									0.208	0.009							100	100
																									0.062	0.033							100	100
																									0.095	0.01							0	100
																									0.025	0.001							100	100
																									0.02	0.002							48.1	100
																									0.024	0.03							100	100
																									0.063	0.041							100	83
																									0.011	0.029							100	94.3
																									0.309	0.063							74.5	72.7
																									0.01	0.014							100	100
																									0.01	0.005							0	100
																									0.029	0.003							100	100
																									0.147	0.021							100	100
																									0.155	0.015							75.5	100
																									0.138	0.06							0	73
																									0.014	0.004							20	100
																									0.035	0.01							61.1	100
																									0.022								100
																									0.064								100
																									0.024								100
																									0.223								85.7
																									0.032								100
																									0.028								0
																									0.047								100
																									0.001								83.9
																									0.003								94.7
																									0.021								100
																									0.028								100
																									0.031								100
																									0.236								100
																									1								90.6
																									0.736								100
																									0.433								0
																									0.084								0
																									0.009								0
																									0.02								0
																									0.048								63.8
																									0.003								100
																									0.051								100
																									0.021								100
																									1								100
																									0.026								70.2
																									0.087								93
																									0.114								100
																									0.254								89.8
																									0								71.4
																									0.056								76.7
																									0.062								0
																									0.2								100
																									0.12								100
																									0.323								100
																									0.11
																									0.223
																									0.092
																									0.322
																									0.32
																									0.111
																									0.22
																									0.4
																									0.23
																									0.333
																									0.532

## Sheet: Fig 5
Fig 5a			Fig 5b			Fig 5e			Fig 5f			Fig 5g												Fig 5h
WT	Elp3 cKO		WT	Elp3 cKO		WT	Elp3 cKO		WT	Elp3 cKO														CHX (h):	Control	Control	Control	Control	FD	FD	FD	FD
0.758	1.148		0.638	0.528		1.79	0.656		29	32														0	1	1	1	1	1	1	1	1
0.709	0.885		0.66	0.778		0.895	0.601		23	10														4	0.756081	0.748546	0.973029	1.29477	0.789899	0.339542	0.822089	1.0607
1.209	1.14		1.358	1.434		1.124	0.514		25	39														6	0.96751	0.835888	1.11485	0.890773	0.771939	0.493377	0.744627	0.691695
1.324	0.645		1.344	1.369		1.084	0.767		29	10														8	0.676198	1.03069	0.888776	0.991903	0.30586	0.356911
						0.565	1.021		35	24
						0.881	1.125		34	22
						0.917	0.752		14	30
						1.055	0.803		19	24
						0.857	1.281			20
						0.832	1.139
							0.938

## Sheet: Fig S1
Fig S1a														Fig S1b			Fig S1c					Fig S1d			Fig S1e			Fig S1f					S1g			S1i			Fig S1j
WT	Elp3 cKO													WT	Elp3 cKO		WT (anterograde)	ELP3 cKO (anterograde)	WT (retrograde)	ELP3 cKO (retrograde)		WT	Elp3 cKO		WT	Elp3 cKO		WT (anterograde)	ELP3 cKO (anterograde)	WT (retrograde)	ELP3 cKO (retrograde)		WT	Elp3 cKO		sh-control	sh-Elp3
0.951	0.792													0.373	0.558		0.22	0.662	-0.446	-0.262		0	56.8		0.451	0.044		0.75	0.248	-0.481	-0.24		43.9	100		0.951	0.296
1.045	0.597													0.127	1.501		0.11	0.248	-0.318	-1.501		0	59.3		0.842	0.248		0.966	0.151	-2.83	-0.464		0	0		0.999	0.729
1.005	0.777													0.128	0.074		0.413	0.179	-0.27	-0.147		0	67.3		1.322	0.068		1.322	0.119	-0.873	-0.127		0	82.9		1.068	0.303
1.155	1.119													0.182	0.173		0.24	0.252	-0.534	-1.146		55	0		2.83	0.037		0.521	0.605	-0.826	-0.189		0	100		0.982	0.53
1.19	0.534													0.062	1.146		0.124	0.199	-0.153	-0.387		88.2	51.1		0.363	0.109		1.653	0.398	-0.917	-0.179		44.4	66.8
0.655	0.869													0.08	0.1		0.182	0.202	-0.216	-0.324		35.8	0		1.653	0.486		0.691	0.206	-0.917	-0.229		0	0
1	0.485													0.08	0.225		0.39	0.202	-0.614	-1.365		0	0		0.826	0.265		1.033	0.195	-0.76	-0.798		0	36.1
1.222	1.213													0.681	1.365		0.126	0.121	-0.681	-0.688		0	100		0.811	0.045		0.81	0.393	-1.083	-0.384		12.1	89.2
1.037	0.669													0.23	0.569		0.434	0.258	-0.278	-0.658		52.5	19		0.811	0.034		1.208	0.393	-1.124	-0.187		12.1	96.4
1.205	0.364													0.39	0.528		0.708	0.214	-0.331	-1.199		0	100		0.691	0.086		1.505	0.176	-0.737	-0.487		0	77.1
0.536														0.154	1.199		0.117	0.509	-0.39	-0.124		0	66.2		0.986	0.187		1.819	0.187	-0.223	-0.192		0	52.5
														0.303	0.104		0.452	0.349	-0.549	-0.128		35.7	0		0.81	0.187		1.102	0.289	-0.397	-0.143		0	52.5
														0.395	0.1		0.452	0.188	-0.732	-0.163		0	0		1.032	0.025		0.9	0.475	-1.597	-0.374		5.1	94.7
														0.714	0.078		0.341	1.196	-0.629	-0.196		0	7.5		0.925	0.198		1.068	0.473	-0.353	-0.324		23.8	0
														0.041	0.131		0.213	0.3	-0.696	-0.621		0	0		1.505	0.044		0.183	0.627	-0.727	-1.175		0	89.5
														0.629	0.173		0.466	0.291	-0.661	-0.542		0	0		1.124	0.034		0.706	0.309	-1.432	-1.557		0	95.3
														0.452	0.542		0.132	0.44	-0.151	-0.134		32.8	65.8		1.708	0.351		1.177	0.24	-0.692	-0.47		6.1	58.8
														0.696	0.189		0.248	0.613	-0.723	-0.33		91.4	100		0.609	0.27		1.046	0.271	-0.909	-0.47		26.3	40.2
														0.452	0.144		0.62	0.33	-0.348	-0.43		19.6	0		0.9	0.086		0.11	0.248	-0.451	-0.458		0	86.1
														0.661	0.362		1.736	1.023	-0.103	-0.343		19.6	68.2		1.068	0.092		0.198	0.643	-0.436	-0.19		0	93.8
														0.137	0.23		0.964	0.561	-1.356	-0.397		34	46.7		0.087	0.23		0.479	0.248	-1.946	-0.63		66.1	0
														0.483	0.397		0.155	0.178	-0.253	-0.351		78.3	47.1		0.706	0.487		0.198	0.349	-0.836	-0.52		0	0
														0.348	0.117		0.489	0.33	-0.489	-0.157		0	0		1.177	0.067		0.361	0.331	-0.213	-0.459		0	72
														0.079	0.062		0.283	0.217	-0.888	-0.99		0	89.7		0.165	0.271		0.22	0.248	-1.093	-0.265		58.3	0
														1.356	0.466		0.606	0.475	-0.641	-0.108		64.7	20.5		1.597	0.038		0.165	0.533	-0.944	-0.594		0	92.1
														0.331	0.094		1.232	0.223	-0.479	-0.426		0	0		0.106	0.147		0.724	0.386	-1.157	-0.3		73.8	63.3
														0.132	0.158		0.269	0.465	-0.926	-0.299		60	18.2		0.727	0.089		0.56	0.248	-0.134	-0.331		0	77.3
														0.058	0.133		0.32	0.549	-0.785	-0.426		0	31.6		1.432	1.175		0.454	0.661	-0.336	-0.239		0	0
														0.411	0.099		0.308	0.355	-0.325	-0.215		36.8	17.3		0.692	0.372		0.202	0.156	-0.182	-0.578		0	43.8
														0.865	0.213		0.331	1.746	-0.135	-0.627		43.6	71.1		0.647	1.557		0.453	0.614	-0.397	-0.764		30.4	0
														0.06	0.199		0.364	0.144	-0.705	-0.223		83.3	0		0.451	0.47		1.074	0.627	-0.592	-0.578		0	0
														0.414	0.424		0.827	0.135	-0.151	-0.313		40.7	82.7		0.141	0.47		0.72	0.824	-0.439	-1.409		73.2	0
														0.926	0.561		0.189	0.421	-0.627	-0.269		0	94.2		1.946	0.248		1.05	0.11	-1.272	-0.373		0	0
														1.736	0.223		0.579	0.124	-1.503	-0.434		55.4	67.7		0.531	0.078		0.775	0.135	-0.28	-0.347		39.4	86.6
														0.785	0.035		0.382	0.317	-0.836	-0.676		0	80		0.073	0.074		0.64	0.124	-1.267	-0.494		64.1	80.5
														0.964	0.162		0.413	0.418	-0.79	-0.644		80	47.1		1.093	0.63		0.909	0.126	-1.398	-1.595		0	0
														0.096	0.103		0.299	0.259	-0.713	-0.174		0	60.2		0.036	0.137		0.868	0.138	-0.261	-0.893		85.3	65.4
														0.031	0.434		0.28	1.045	-0.165	-0.275		27.3	0		0.479	0.375		1.131	0.448	-1.515	-0.214		0	0
														0.167	0.493		0.14	0.385	-0.85	-0.165		0	100		0.198	0.085		1.634	0.378	-1.471	-0.289		0	83.3
														0.705	0.644		0.206	0.537	-0.213	-0.561		0	85.6		0.944	0.272		1.127	1.271	-0.441	-1.733		0	56.2
														0.055	0.096		0.687	0.211	-0.384	-0.964		0	34.9		1.157	0.077		0.12	0.128	-0.677	-1.78		0	81.5
														0.375	0.055		0.442	0.128	-0.631	-0.269		0	88.2		0.026	0.331		1.217	0.346	-0.203	-0.147		81.7	0
														0.649	0.055		0.733	0.996	-0.731	-0.459		28.9	71.2		0.041	0.134		0.529	0.545	-0.449	-0.264		100	57.1
														0.836	0.475		1.391	0.88	-0.628	-0.15		0	0		0.175	0.061		0.136	0.228	-0.127	-0.297		53.8	90.5
														0.79	0.094		0.548	0.422	-1.228	-0.752		82.7	23.5		0.22	0.193		0.903	0.716	-0.11	-0.33		0	75.2
														0.696	0.389		0.74	0.165	-0.556	-0.191		0	31.7		0.087	0.021		0.722	0.441	-0.785	-0.924		68.2	90.4
														0.597	0.309		0.574	0.276	-0.545	-0.206		16	20.8		0.521	0.064		0.105	0.946	-1.074	-1.586		26.3	89.6
														0.046	0.186		0.377	0.385	-1.46	-0.972		60.5	31.3		0.592	1.409		0.165	0.854	-0.397	-0.991		0	0
														0.85	0.774		0.26	0.231	-0.628	-0.273		0	79.2		0.439	0.466		0.505	0.185	-0.281	-0.487		0	11.7
														0.137	0.176		1.154	0.23	-1.199	-0.18		0	66.7		0.403	0.071		0.809	0.363	-0.383	-0.217		68.6	81
														0.2	0.459		1.837	0.284	-0.317	-0.588		0	54		0.241	0.073		0.944	0.226	-0.153	-0.139		40.5	91.1
														0.129	1.746		0.163	0.355	-0.4	-0.39		0	31		0.454	1.595		1.231	0.775	-0.485	-0.459		0	0
														0.731	0.11		0.993	0.308	-0.508	-0.286		50	0		1.267	0.333		0.673	0.191	-0.331	-0.349		0	44.8
														0.628	0.752		0.474	0.165	-0.649	-0.468		25	52.7		1.209	0.015		0.482	0.208	-0.541	-0.264		0	94.9
														1.228	0.081		0.59	0.685	-0.597	-0.321		0	0		0.261	0.289		1.432	0.16	-0.386	-0.308		0	0
														0.367	0.214		0.285	0.66	-0.533	-0.452		0	79.8		1.515	1.733		1.267	0.188	-0.403	-1.281		0	0
														0.503	0.637		1.046	1.622	-0.854	-0.831		38.1	57.4		0.657	0.349		0.814	0.236	-0.463	-0.433		5.2	80.5
														1.46	0.04		0.176	0.15	-0.451	-0.289		0	60.1		0.441	0.063		0.945	0.444	-0.496	-0.511		0	62
														0.827	0.061		3.039	0.368	-0.386	-0.17		50	0		0.677	0.039		0.849	0.799	-0.12	-0.253		0	83
														0.628	0.135		1.913	0.416	-0.374	-0.413		33.3	0		0.204	0.026		0.981	0.207	-0.496	-0.417		82.6	94.2
														0.168	0.144		1.221	0.33	-0.312	-0.95		0	16.7		0.72	0.055		0.963	0.217	-0.783	-0.764		0	87.8
														0.474	0.024		0.165	0.28	-0.147	-0.759		74.2	17.7		1	0.816		0.706	0.261	-0.771	-0.472		4.8	12
														0.289	0.39		0.209	0.673	-0.426	-1.462		0	71.6		0.775	1.586		0.627	0.511	-0.826	-0.379		0	0
														0.508	0.158		0.466	0.54	-0.496	-0.165		0	21.4		0.067	0.27		0.801	0.199	-0.782	-0.34		89.2	73.3
														0.649	0.468		0.275	0.165	-0.348	-0.218		0	93.8		0.766	0.487		0.826	1.058	-0.849	-0.253		15.9	0
														0.223	0.055		0.207	0.183	-0.808	-0.779		55	45.5		0.868	0.064		0.157	0.72	-0.552	-0.413		0	75.8
														0.068	0.192		1.363	0.261	-0.589	-0.764		88.2	28.9		1.131	0.139		0.909	0.235	-0.62	-0.258		0	0
														0.854	0.831		0.489	0.297	-0.597	-0.668		35.8	100		1.634	0.459		0.191	0.377	-0.856	-0.33		0	0
														0.258	0.13		1.322	0.253	-0.857	-0.536		0	45.8		1.127	0.047		0.277	0.609	-1.95	-0.237		0	89.2
														0.451	0.059		0.606	0.404	-0.261	-0.368		0	62.5		0.032	0.116		0.477	0.227	-0.636	-0.183		80.9	60.7
														0.045	0.091		0.349	0.2	-0.313	-0.335		52.5	63.4		0.298	0.148		0.36	0.22	-1.184	-0.147		75.9	66.7
														0.374	0.809		0.344	0.186	-0.748	-0.286		0	66.1		0.379	0.445		0.95	0.38	-0.536	-1.239		29.2	65.2
														0.086	0.759		0.22	0.789	-0.566	-0.268		0	23.3		0.043	0.369		2.23	0.33	-1.319	-0.161		78.9	19.2
														0.119	1.462		0.294	0.31	-0.29	-0.344		35.7	62.6		0.677	0.09		0.971	0.318	-0.437	-0.94		0	86.4
														0.076	0.05		0.231	0.165	-0.674	-0.327		0	0		0.785	0.063		0.686	1.212	-1.652	-0.845		0	100
														0.131	0.051		0.242	0.204	-3.988	-0.389		0	78.4		1.074	0.072		0.315	0.85	-2.276	-0.832		0	73.7
														0.134	0.822		0.165	0.903	-0.383	-0.395		0	63.1		0.722	0.231		0.165	0.231	-1.601	-0.952		0	47.5
														0.496	0.806		0.84	0.509	-1.302	-0.471		0	93.9		0.221	0.105		0.264	0.482	-0.215	-0.275		12.5	83
														0.226	0.668		0.22	0.165	-0.992	-0.209		32.8	0		0.079	0.464		0.196	0.267	-0.944	-1.355		90.9	64.1
														0.666	0.168		0.675	0.241	-0.593	-0.697		91.4	6.9		0.243	0.366		0.248	0.323	-1.707	-0.802		49.2	12.7
														0.589	0.146		0.628	0.581	-0.61	-0.907		19.6	94.4		0.059	0.092		0.349	0.321	-0.595	-0.881		87.4	75
														0.113	0.15		0.311	0.924	-0.442	-0.754		19.6	90.2		0.035	0.177		0.289	0.299	-0.165	-0.353		78.7	59.5
														0.857	0.309		0.193	0.776	-0.399	-0.518		34	90.8		0.809	0.049		0.454	0.691	-0.496	-0.546		0	93.3
														0.085	0.06		0.114	0.811	-0.622	-0.33		78.3	0		0.304	0.342		0.231	0.19	-1.276	-0.64		46.4	17
														0.205	0.23		0.102	0.648	-0.61	-0.389		0	77.6		0.739	0.039		0.417	0.2	-2.354	-0.275		15.6	91.9
														0.461	0.256		0.266	1.316	-1.241	-0.661		0	77.3		0.541	0.274		0.283	0.691	-0.289	-0.477		0	62.5
														0.566	0.21		0.303	0.233	-0.61	-0.783		8.7	89.4		1.172	0.441		0.286	0.183	-0.289	-0.243		0	0
														0.42	0.368		0.134	0.289	-0.326	-0.562		0	0		0.312	0.946		0.2	0.206	-1.263	-0.928		48.1	0
														0.355	0.084		0.207	0.179	-0.332	-0.573		92.8	0		0.482	0.854		0.173	0.259	-1.042	-0.66		0	0
														0.733	0.062		0.766	1.084	-0.565	-0.341		30.6	47		1.432	0.105		0.45	1.295	-0.515	-0.597		0	74.2
														1.391	0.685		0.165	0.165	-0.298	-0.165		67.7	15.6		0.025	0.336		0.225	0.832	-0.733	-0.227		94.6	0
														0.497	0.105		0.441	0.426	-0.995	-0.475		0	91.3		1.267	0.073		0.207	0.688	-0.261	-1.23		0	80
														0.74	0.697		0.137	0.289	-0.136	-0.743		68.2	80.3		0.814	0.105		0.248	0.716	-0.158	-0.102		0	56.8
														0.574	1.061		0.21	0.578	-0.922	-0.566		39.6	74.9		0.348	0.201		0.38	0.398	-0.311	-0.764		63.6	76.8
														3.988	0.098		0.826	0.344	-0.451	-0.428		0	97.5		0.849	0.115		0.293	1.321	-0.123	-0.142		0	59.1
														0.237	0.274		0.39	0.177	-0.364	-0.14		25	40.8		0.981	0.097		0.174	0.206	-0.62	-0.146		0	56.5
														0.072	0.416		0.694	0.33	-0.558	-0.578		25.9	15.2		0.309	0.017		0.529	0.602	-0.132	-0.134		60.9	90.7
														1.302	0.236		0.269	0.165	-0.476	-0.165		0	71.9		0.706	1.239		0.152	0.125	-0.441	-0.962		0	0
														0.992	0.144		0.165	0.429	-0.826	-0.241		0	79.5		0.496	0.106		0.102	0.17	-0.347	-0.225		0	35.7
														0.543	0.389		0.297	0.217	-2.148	-0.557		41.9	60		0.783	0.94		0.434	1.637	-0.13	-0.227		0	0
														1.009	0.661		0.248	0.281	-0.496	-0.301		74.4	8.2		0.771	0.584		0.526	0.362	-0.661	-0.99		0	10.7
														0.442	0.783		0.285	0.268	-0.254	-0.22		58.1	5.7		0.297	0.52		1.444	0.275	-0.132	-0.183		57.1	40.4
														0.339	0.354		0.528	0.564	-0.195	-0.209		0	78.1		0.464	0.236		0.413	0.64	-0.116	-0.364		41.4	76.4
														0.349	0.573		0.116	0.181	-0.479	-0.33		0	60.8		0.412	0.013		0.363	0.34	-1.232	-0.579		49.4	95.9
														1.837	0.54		0.165	0.153	-0.354	-0.129		0	90.3		0.373	0.444		3.383	0.118	-1.074	-0.287		56	0
														0.163	0.079		0.132	0.32	-0.702	-0.184		55	53.1		0.572	0.057		0.142	0.663	-0.224	-0.206		0	84.5
														0.61	0.061		0.449	0.149	-1.223	-0.255		88.2	41.4		0.091	0.661		0.103	0.64	-0.973	-0.578		69.2	38.9
														0.918	0.475		0.132	0.165	-0.708	-0.301		35.8	84.1		0.856	0.162		0.245	1.136	-0.196	-0.605		0	70
														0.095	0.171		0.307	0.914	-0.744	-0.773		0	0		1.95	0.6		0.116	0.895	-0.484	-0.144		0	14.6
														0.6	0.11		1.047	1.039	-0.523	-0.374		0	23.1		0.385	0.168		0.662	0.93	-0.364	-1.346		40	53.7
														0.326	0.428		0.672	0.826	-0.476	-0.18		52.5	66.7		0.909	0.202		1.29	0.705	-1.489	-1.439		0	67
														0.285	0.08		0.342	1.782	-0.269	-0.224		0	22.4		1.184	0.06		0.122	1.598	-0.38	-1.259		0	90.9
														0.232	0.065		0.112	0.593	-0.406	-0.341		0	100		0.536	0.126		0.162	1.148	-0.423	-1.14		0	56.1
														0.565	0.127		0.578	0.372	-1.377	-0.296		35.7	54.8		1.319	1.058		0.352	0.536	-0.147	-4.376		0	0
														0.163	0.104		0.348	0.421	-1.157	-0.26		0	19.1		0.167	0.393		0.313	0.33	-0.419	-1.28		55.1	18.2
														0.995	0.083		2.355	0.595	-0.2	-0.529		0	37		1.652	0.183		0.26	0.212	-0.99	-2.271		0	53
														3.039	0.557		0.331	0.264	-0.447	-1.157		0	50		0.688	0.637		0.165	0.358	-1.265	-1.569		71	33.9
														1.913	0.165		0.395	0.26	-0.496	-0.109		0	42.9		1.601	0.365		1.295	0.901	-2.063	-0.33		0	45.8
														0.163	0.236		0.116	0.22	-1.11	-0.11		32.8	0		0.139	0.242		0.628	0.116	-2.64	-0.244		64.9	45.5
														0.922	0.172		1.24	0.139	-0.803	-0.147		91.4	15.6		0.944	0.205		0.195	0.589	-1.155	-0.96		0	52.1
														0.037	0.099		0.717	0.434	-1.405	-0.298		19.6	86.7		0.477	0.185		1.032	0.579	-0.605	-0.308		0	46.9
														0.028	0.041		0.414	0.502	-0.513	-0.246		19.6	89.3		1.707	0.294		0.114	1.063	-1.226	-0.922		0	76.9
														0.451	0.064		0.195	0.231	-0.661	-0.165		34	0		0.165	0.074		0.117	0.583	-0.248	-1.176		62.1	78.6
														0.097	0.098		0.165	0.721	-0.522	-0.829		78.3	0		0.04	0.086		0.132	0.779	-0.328	-1.706		76.1	89
														0.099	0.349		0.425	0.578	-0.114	-0.715		0	21.4		0.044	0.028		0.276	0.469	-0.954	-2.719		93.3	90.9
														0.558	0.152		0.116	0.354	-0.446	-0.19		0	75.6		0.95	0.065		0.128	0.248	-0.623	-0.36		0	77.5
														0.446	0.773		0.26	0.473	-1.138	-0.963		8.7	35.1		1.276	0.056		0.12	0.478	-0.262	-1.187		0	88.8
														0.826	0.315		0.625	0.51	-2.203	-1.008		0	88.1		2.23	0.33		0.147	0.42	-0.353	-0.844		0	0
														2.148	0.16		0.782	1.024	-1.012	-0.317		92.8	87.8		0.971	0.318		0.38	0.252	-0.886	-0.558		0	0
														0.496	0.903		0.175	0.106	-0.714	-1.386		30.6	66.4		2.354	0.134		0.312	0.43	-0.365	-0.759		0	0
														0.05	0.367		0.414	0.611	-1.082	-0.62		67.7	20.5		0.019	1.212		0.312	0.437	-0.253	-0.394		94.4	0
														0.094	0.077		0.522	0.37	-0.479	-0.465		0	47.7		0.019	0.962		0.128	0.453	-0.396	-0.275		94.4	0
														1.363	0.048		0.515	0.488	-0.79	-0.648		68.2	86.1		1.263	0.035		0.12	0.479	-0.231	-0.11		0	87.1
														0.479	0.07		0.496	0.458	-0.842	-0.16		39.6	69.6		0.864	0.85		0.147	0.778	-0.541	-0.354		0	0
														0.292	0.091		1.323	0.239	-0.897	-0.136		0	95.4		0.315	0.064		0.38	0.495	-0.25	-0.2		0	75.3
														1.322	0.059		0.322	1.039	-0.314	-0.138		25	95.4		0.444	0.395		0.312	0.422	-0.304	-0.399		12.2	21.2
														0.702			0.332	0.287	-0.212	-0.33		25.9	77.8		0.419	0.201		0.312	0.877	-1.007	-0.243		33.3	32
														1.223	0.248		0.302	0.619	-0.518	-0.259		0	0		0.201	0.076		0.343	0.77	-1.157	-0.379		16.9	93.1
														0.708	0.741		0.348	0.578	-0.165	-0.24		0	54		0.088	0.143		0.172	0.723	-1.272	-0.386		78.7	44.1
														0.744	0.776		0.467	0.224	-0.3	-0.66		41.9	62.1		0.071	0.327		0.258	0.607	-0.892	-2.07		75	0
														0.523	0.033		0.475	0.206	-0.134	-0.202		74.4	0		0.091	0.162		0.165	0.812	-1.404	-0.379		81.9	74.5
														0.476	0.025		0.28	0.323	-0.153	-0.401		58.1	45.5		0.054	0.12		0.274	0.203	-0.616	-0.46		75.8	69.4
														0.219	0.073		0.201	0.92	-0.248	-0.285		33.3	68.8		0.187	0.123		0.147	0.315	-0.377	-0.92		61.3	64.2
														0.606	0.751		0.138	0.116	-0.386	-0.268		0	86.5		0.046	0.031		0.338	0.403	-0.255	-0.333		100	97.5
														0.308	0.648		0.303	0.186	-0.512	-0.182		22.2	37.9		0.472	0.135		1.451	0.515	-1.927	-1.461		17.1	81.5
														1.377	1.316		0.142	0.208	-0.587	-0.253		0	0		0.319	0.092		1.141	0.248	-0.485	-0.78		0	57.5
														1.157	0.122		0.124	0.377	-0.216	-0.567		60.9	89.5		0.144	1.346		0.704	0.11	-0.117	-0.887		51.3	0
														0.344	0.246		0.576	0.525	-0.479	-0.157		7.8	85.5		0.286	0.129		0.244	0.139	-1.431	-0.454		0	82.5
														0.108	0.244		0.331	0.193	-0.685	-0.153		14.1	0		0.08	0.426		0.517	0.165	-1.259	-0.289		84.9	66.7
														0.15	0.642		0.347	0.648	-0.349	-0.294		0	89.8		0.15	1.058		0.422	0.132	-0.235	-0.703		60.4	0
														0.447	0.164		0.282	0.23	-0.808	-0.118		32.1	55.3		0.119	0.031		0.152	0.114	-0.496	-0.883		34.2	93.8
														0.418	0.071		0.308	0.311	-0.826	-0.322		77.3	0		0.145	0.028		0.309	0.186	-1.197	-0.497		34.4	91.7
														1.11	0.963		0.233	0.264	-0.275	-0.128		0	19.2		0.12	0.08		0.317	0.124	-0.922	-0.931		87.9	87.5
														0.515	1.084		0.208	0.337	-0.289	-0.454		43.5	100		0.336	1.295		1.037	0.132	-0.351	-0.91		0	0
														1.405	1.008		0.525	1.279	-0.172	-0.398		17.5	89.8		0.042	4.376		0.14	0.506	-0.771	-0.265		91.5	0
														0.206	0.102		0.75	0.343	-0.441	-0.745		57.7	35		0.04	1.28		0.275	0.295	-0.563	-0.134		100	0
														0.661	1.386		0.254	0.385	-0.413	-0.779		64	41.4		0.027	2.271		0.154	0.87	-0.381	-0.273		100	0
														0.391	0.073		0.297	1.003	-1.18	-0.229		0	63.7		0.109	1.569		0.122	0.234	-0.142	-0.215		52.8	0
														0.84	0.202		0.958	0.132	-0.315	-0.248		0	58.7		1.232	0.832		0.339	0.306	-0.516	-0.946		0	0
														0.165	0.221		1.175	0.196	-0.944	-0.133		33.8	58.5		0.041	0.021		0.629	0.306	-0.922	-0.271		87.8	100
														0.446	0.29		0.404	0.272	-0.676	-0.162		0	100		0.051	0.052		0.371	0.165	-0.351	-0.118		87.5	93.4
														1.138	0.163		0.126	0.55	-0.169	-0.211		0	100		0.973	0.716		0.802	0.475	-0.771	-0.705		0	0
														2.203	0.045		0.496	0.198	-0.512	-0.235		0	0		0.104	0.095		0.293	0.165	-0.564	-0.667		83.2	77.9
														1.012	0.044		0.682	0.431	-0.711	-0.199		0	48.9		0.065	1.321		2.182	0.371	-0.381	-0.451		85.1	0
														0.675	0.039		0.261	0.303	-0.13	-0.248		55	0		0.038	0.126		0.317	0.259	-0.142	-0.645		88.7	50
														0.714	0.046		0.582	0.193	-0.207	-0.486		88.2	40.8		0.034	0.05		0.51	0.308	-0.516	-0.777		89	92.5
														1.082	0.07		0.231	0.165	-0.135	-0.381		35.8	98.5		0.051	0.196		0.402	0.308	-0.254	-0.777		92.6	53.8
														0.175	0.066		0.124	0.243	-0.229	-0.503		0	6.2		0.405	0.092		0.505	0.31	-0.297	-0.787		0	61.8
														0.79	0.099		0.547	0.371	-0.992	-0.241		0	64.1		0.234	0.799		0.219	0.165	-0.165	-0.587		71.4	14
														0.842	0.66		0.895	0.338	-0.319	-0.747		52.5	26.6		0.064	0.421		0.18	0.1	-0.208	-0.983		100	76.5
														0.897	0.08		2.148	0.437	-0.165	-0.129		0	83.5		0.02	0.181		0.758	0.331	-0.358	-0.826		93	54.9
														0.281	0.289		0.205	0.592	-1.228	-0.293		0	10.5		0.081	0.624		0.192	0.446	-0.33	-1.873		84.3	48.3
														0.105	0.2		0.401	0.212	-0.979	-0.908		35.7	55.9		0.268	0.275		0.385	0.184	-0.338	-0.661		40	0
														0.275	0.208		0.635	0.58	-0.367	-0.22		0	54.4		0.036	0.153		0.288	0.647	-0.539	-0.78		95.2	78.3
														0.075	0.231		0.175	0.344	-0.747	-0.351		0	24.1		0.265	1.706		0.165	0.184	-0.636	-0.663		46.6	0
														0.06	0.253		0.941	0.116	-0.15	-0.634		0	16.1		0.665	0.293		0.16	0.118	-0.712	-0.496		37.1	16.7
														0.217	0.39		1.815	0.596	-0.165	-0.635		0	85.1		1.265	2.719		0.613	0.118	-0.308	-0.505		0	0
														0.063	0.063		0.165	0.118	-0.255	-0.295		32.8	0		2.063	0.034		0.114	0.33	-0.139	-0.171		0	71.9
														0.043	0.365		0.165	0.204	-0.124	-0.152		91.4	0		2.64	0.36		0.139	0.139	-1.136	-0.48		0	0
														0.058	0.099		0.935	0.295	-0.231	-0.146		19.6	0		0.66	0.663		0.116	0.182	-0.307	-0.224		0	0
														0.303	0.1		0.454	0.234	-1.052	-0.124		19.6	40		0.478	0.173		1.299	0.275	-0.193	-0.224		0	75
														0.033	0.075		0.236	0.231	-0.248	-0.416		34	70.5		3.383	1.136		0.354	0.23	-0.278	-1.409		0	0
														0.283	0.238		0.264	0.912	-0.372	-0.208		78.3	83.2		1.226	0.145		0.244	0.165	-1.095	-0.846		0	84.4
														0.512	0.032		0.157	0.147	-0.737	-1.981		0	0		0.036	0.196		0.365	0.125	-1.301	-0.693		87.5	81
														0.483	0.077		0.519	1.313	-0.291	-0.14		0	85.1		0.139	0.49		0.135	0.399	-0.367	-1.082		44.6	46.7
														0.138	0.229		0.122	0.318	-0.63	-0.325		8.7	50		0.954	0.216		0.223	0.364	-1.189	-0.791		0	87.5
														0.479	1.039		0.144	0.39	-0.46	-0.191		0	0		0.623	1.148		0.122	0.353	-0.736	-0.55		0	0
														0.685	0.826		0.189	0.39	-0.365	-0.154		92.8	23.7		0.178	0.749		0.162	0.266	-0.422	-0.295		30.8	0
														0.578	1.782		0.292	0.291	-0.753	-0.147		30.6	72.3		0.125	0.529		0.433	0.182	-0.443	-2.861		52.8	0
														0.808	0.352		0.127	0.248	-0.405	-0.293		67.7	10.6		0.662	0.07		0.479	0.239	-0.541	-1.706		0	82.1
														0.304	0.491		0.136	0.165	-0.617	-0.429		0	85		1.29	0.404		0.122	0.239	-0.384	-0.354		0	42
														0.268	0.206		0.151	0.203	-0.281	-0.206		68.2	90.7		0.682	0.901		0.568	0.461	-0.274	-0.264		0	0
														0.275	0.257		0.193	0.141	-0.898	-0.285		39.6	74.4		0.124	0.068		0.188	0	-0.359	-0.124		73.6	66.7
														0.117	0.245		0.295	0.324	-0.359	-0.641		0	84.2		0.081	0.114		0.477	0.31	-0.175	-0.255		85.1	79.5
														0.13	0.08		0.151	0.917	-0.545	-0.144		25	79.2		0.032	0.041		0.206	0.165	-0.122	-0.426		90.3	100
														0.289	0.09		0.243	0.3	-0.301	-0.141		25.9	64.6		0.083	0.452		0.322	0.1	-0.716	-0.272		86.8	26
														0.39	0.104		0.19	0.132	-1.432	-0.132		0	64.8		0.088	1.063		0.238	0.331	-0.251	-0.248		67.9	0
														0.441	0.133		0.125	0.207	-0.165	-0.371		0	77.4		0.541	0.168		0.928	0.446	-1.155	-0.488		0	72.2
														0.133	0.076		0.222	0.339	-0.269	-0.348		41.9	100		0.149	0.546		0.257	0.184	-0.14	-0.199		58.4	28.6
														0.174	0.327		0.264	0.193	-0.331	-0.732		74.4	100		0.244	0.15		0.311	0.647	-0.111	-0.257		28.1	72.2
														1.18	0.502		0.183	0.202	-0.366	-0.512		58.1	0		0.084	0.053		0.165	0.184	-0.4	-0.478		89.2	93.2
														0.268	0.122		0.636	0.331	-0.325	-0.376		33.3	64.6		0.529	0.048		0.165	0.118	-0.609	-0.604		50.7	91.1
														0.944	0.721		0.225	0.272	-0.726	-1.582		0	92.2		1.272	0.063		0.836	0.118	-1.104	-0.224		0	90.4
														0.676	0.308		0.142	0.269	-0.358	-0.183		22.2	0		0.892	0.36		0.11	0.33	-0.176	-0.241		0	0
														0.168	0.055		0.361	0.661	-0.567	-0.371		0	0		1.404	0.193		0.405	0.139	-0.465	-0.29		0	57.5
														0.512	0.097		0.427	0.241	-1.82	-0.727		60.9	78		1.172	0.08		0.507	0.182	-0.175	-0.238		0	77.1
														0.133	0.473		0.306	0.486	-0.509	-0.446		7.8	82.8		0.628	0.294		0.402	0.275	-0.474	-0.258		0	30.3
														0.711	0.348		0.105	0.165	-0.522	-0.375		14.1	89.9		0.17	0.07		0.216	0.23	-0.532	-0.305		51.6	84
														0.055	1.024		0.16	0.142	-0.361	-1.211		0	0		0.661	2.07		0.528	0.165	-0.193	-0.372		0	0
														0.123	0.503		0.265	0.127	-0.358	-1.417		32.1	0		0.216	0.431			0.125	-0.356	-0.211		90.4	0
														0.528	0.077		1.864	0.124	-0.538	-1.251		77.3	0		0.173	0.083			0.399	-0.135	-0.157		61.3	82.9
														0.061	0.05		1.845	0.173	-0.589	-0.248		0	20		0.062	0.154			0.364	-0.33	-0.327		46.9	85
														0.049	0.531		0.174	0.245	-0.423	-0.234		43.5	87.2		0.044	0.064			0.353	-1.623	-0.686		73.6	80.8
														0.084	0.111		0.385	0.118	-0.524	-0.377		17.5	92.2		0.17	1.461			0.266	-0.631	-0.283		91.9	0
														0.992	0.119		0.271	0.14	-0.331	-0.514		57.7	5.8		1.259	0.236			0.182	-0.462	-0.48		0	48.8
														0.319	0.444		0.257	0.221	-0.307	-0.794		64	5.8		0.143	0.66			0.239	-0.143	-0.283		46.1	16.7
														0.021	0.458		0.373	0.228	-0.291	-1.464		0	0		0.496	0.121			0.239	-0.14	-0.137		0	77.8
														0.049	0.169		0.289	0.118	-0.378	-0.455		0	78.4		1.197	0.431			0.461	-0.807	-0.227		0	53.3
														0.838	0.409		0.44	0.234	-0.161	-0.495		33.8	91.9		0.922	0.061				-1.444	-0.135		0	86.7
														0.744	0.128		0.27	0.69	-0.649	-0.891		0	0		0.097	0.778				-0.42	-0.266		56.7	0
														0.255	0.317		0.566	0.143	-0.558	-0.396		67.7	5.1		0.079	0.3				-0.128	-0.441		77.8	18.2
														0.805	0.265		0.222	0.138	-0.609	-0.176		0	0		0.395	0.1				-0.518	-0.516		7.1	79.1
														0.264	0.176		0.174	0.215	-0.617	-0.506		55.8	89.6		0.176	0.877				-0.495	-0.207		58.2	0
														0.135	0.107		0.342	0.166	-0.341	-0.314		0	91.4		0.045	0.703				-0.911	-0.353		91.3	0
														0.037	0.122		0.195	0.207	-0.168	-0.449		78.1	30.3		0.152	0.783				-0.666	-0.248		66.5	0
														0.172	0.126		0.233	0.117	-0.253	-0.652		62.5	47.8		0.922	0.497				-0.728	-0.341		0	0
														0.348	0.295		0.218	0.184	-0.365	-0.211		60.3	0		0.097	0.931				-0.495	-0.112		56.7	0
														2.355	0.111		0.69	0.578	-0.112	-0.896		49.3	67.9		0.079	0.029				-0.363	-0.255		77.8	100
														0.053	0.11		0.202	0.181	-0.487	-0.75		0	30.5		0.395	0.91				-0.535	-0.228		7.1	0
														0.149	0.09		0.371	0.155	-0.117	-0.382		63.4	74.5		0.176	0.207				-0.591	-0.125		58.2	70.2
														0.355	0.127		0.42	0.299	-0.193	-0.322		24.2	93.7		0.045	0.176				-1.085	-0.313		91.3	71.9
														1.052	0.525		0.448	0.261	-0.462	-0.549		0	100		0.152	0.812				-0.495	-0.242		66.5	0
														0.035	0.115		0.282	0.268	-0.409	-0.165		0	62.2		0.082					-0.908	-0.164		82.6
														0.21	0.465		0.459	0.283	-0.224	-0.401		47.1	42.5		0.092					-0.884	-0.565		72.4
														0.13	0.167		0.275	0.202	-0.281	-0.307		17.2	57.8		0.091					-0.562	-0.565		73.7
														0.216	0.077		0.43	0.33	-0.225	-0.443		33.3	61.6		0.165					-0.482	-0.642		0
														0.46	0.091		1.17	0.11	-0.987	-0.531		77.1	77.7		0.155					-0.451	-0.471		38.8
														0.546	0.137		0.165	0.165	-0.372	-0.644		60	0		0.126					-0.615	-0.594		55.9
														0.227	0.19		1.783	0.499	-0.157	-0.856		72	0		0.083					-1.006	3.742		81.9
														0.753	0.088		0.134	0.126	-0.165	-0.804		30.8	43.4							-0.991	-0.354
														0.363	0.062		0.806	0.202	-0.501	-0.135		59.5	47.4								-0.264
														0.339	0.895		0.105	0.165	-1.049	-0.51		41.7	76.8								-0.124
														0.155	0.089		0.183	0.116	-0.516	-0.156		90.4	31.2								-0.255
														0.558	0.058		0.413	0.306	-0.73	-0.187		71.2	6.9								-0.426
														0.093	0.065		0.383	0.165	-0.143	-0.283		0	87								-0.272
														0.157	0.289		0.54	0.216	-0.453	-0.433		27.9	100								-0.248
														0.425	0.085		0.542	0.236	-0.447	-0.358		0	49.4								-0.488
														0.545	0.544		0.352	0.116	-0.406	-0.408		54.5	0								-0.199
														0.078	0.367		1.431	0.121	-0.436	-0.346		0	80.4								-0.257
														1.236	0.325		0.165	0.33	-0.238	-0.322		0	59.1								-0.478
														0.055	1.582		0.116	0.147	-0.314	-0.356		0	14.3								-0.604
														0.13	0.162		0.495	0.257	-0.522	-0.413		0	86.2								-0.224
														0.048	0.194		0.506	0.14	-0.586	-0.566		0	57.6								-0.241
														0.034	0.727		0.542		-0.652	-0.103		0	0								-0.29
														0.321	0.235		0.325		-0.611	-0.59		56.7	92								-0.238
														0.203	0.055		0.605		-0.531	-0.318		12.3	30								-0.258
														0.045	1.211		0.165		-0.817	-0.368		0	0								-0.305
														0.726	1.417		0.119		-1.928	-0.206		43.5	91.1								-0.372
														0.302	1.251		1.155		-0.708	-0.657		9.1	0								-0.211
														0.358	0.055		0.43		-1.652	-0.479		63.5	17.5								-0.157
														0.567	0.065		1.17		-0.511	-0.331		0	89.8								-0.327
														1.82	0.2		0.165		-0.27	-0.143		35.7	30.6								-0.686
														0.782	0.267		1.783		-1.517	-0.374		65.5	89.1								-0.283
														0.509	0.198		0.134		-0.9	-0.165		65.5	88.5								-0.48
														0.192	0.532		0.806		-0.238	-0.524		78.2	83.1								-0.283
														0.043	1.227		0.105		-0.248	-0.153		10.5	34.2								-0.137
														0.361	0.415		0.183		-0.594	-0.217		0	83								-0.227
														0.364	0.297		0.413		-0.374	-0.28		0	50								-0.135
														0.522	0.134		0.383		-0.106	-0.142		0	55.3								-0.266
														0.358	0.097		0.54		-0.429	-0.391		0	63.2								-0.441
														0.129	0.596		0.542		-0.39	-0.331		0	71.6								-0.516
														0.589	0.057		0.352		-0.448	-0.154		50	86.4								-0.207
														0.207	0.106		1.431		-0.195	-0.199		44	90.3								-0.353
														0.141	0.295		0.165		-0.25	-0.433		48.9	87								-0.248
														0.524	0.296		0.116		-1.089	-0.381		12.2	95.8								-0.341
														0.181	0.031		0.495		-0.12	-0.138		0	4.2								-0.112
														1.323	0.227		0.506		-0.367	-0.213		0	75.3								-0.255
														0.079	0.39		0.542		-0.528	-0.193		31.4	83.7								-0.228
														0.22	0.912		0.325		-0.771	-0.449		0	28.2								-0.125
														0.182	0.039		0.605		-0.422	-0.135		0	60.5								-0.313
														0.096	0.18		0.165		-0.437	-0.132		0	58.3								-0.242
														0.091	1.113		0.119		-0.236	-0.355		0	47.2								-0.164
														0.168	0.022		1.155		-0.597	-0.384		0	67.6								-0.565
														0.149	0.141		0.186		-0.99	-0.415		0	70.4								-0.565
														0.337	0.283		0.309		-0.385	-0.283		0	75.4								-0.642
														0.505	0.07		0.157		-0.146	-0.477		50	100								-0.471
														0.28	0.1		0.363		-0.168	-0.442		44	84.5								-0.594
														0.617	0.278		0.159		-0.569	-0.437		48.9	0
														0.253	0.085		0.309		-0.214	-0.344		12.2	88.9
														0.062	0.138		0.396		-0.358	-0.491		0	0
														0.182	0.127		0.755		-0.368	-0.227		0	31.3
														0.03	0.084		0.427		-0.732	-0.225		31.4	0
														0.072	0.141		0.159		-0.227	-0.299		0	75.9
														0.131	0.531		0.375		-0.155	-0.208		0	75
														0.077	0.22		0.385		-0.459	-0.146		74.3	70.8
														0.029	0.36		0.303		-0.124	-0.228		88.3	40.2
														0.091	0.591		0.33		-0.248	-0.247		44	23.3
														0.383	0.804		0.177		-0.596	-0.132		67.4	6.3
														0.163	0.051		0.33		-0.567	-0.236		0	17.2
														0.113	0.289		0.454		-0.644	-0.262		60.6	55.7
														0.212	0.081		0.183		-0.729	-0.201		87	15.4
														0.093	0.121		0.283		-0.193	-0.138		87.6	31.3
														0.987	0.036		0.918		-0.345	-0.145		25.3	0
														0.163	0.283		1.072		-0.357	-0.138		72.5	32.1
														0.102	0.433		0.891		-0.213	-0.266		68.6	35.2
														0.124	0.291		0.194		-0.403	-0.285		0	0
														0.248	0.408		0.536		-0.403	-0.147		0	79.6
														0.268	0.037		0.944		-0.33	-0.165		10.8	23.5
														0.041	0.054		0.196		-0.107	-0.367		68.7	54.1
														0.327	0.09		0.233		-0.579	-0.165		0	16.4
														1.049	0.039		0.413		-0.165	-0.891		56.4	0
														0.201	0.076		0.186		-0.511	-0.267		56.4	54.7
														0.73	0.356		0.264		-1.488	-0.118		72	60.1
														0.958	0.125		0.192		-0.716	-0.495		64.9	11.9
														1.175	0.177		0.132		-0.361	-0.258		0	33.8
														0.069	0.062		2.125		-0.204	-0.16		0	91.2
														0.072	0.59		0.24		-0.139	-0.243		76.6	92.8
														0.1	0.318		0.251		-0.127	-0.241		68.4	41.5
														0.098	0.087		0.908		-0.163	-0.15		63.6	0
														0.682	0.043		0.215		-0.239	-0.156		86.1	81.7
														0.406	0.075		2.125		-0.386	-0.196		75.6	66.7
														0.17	0.657		0.24		-1.552	-0.124		60	87.3
														0.238	0.479		0.251		-0.641	-0.288		84.6	39.2
														0.261	0.1		0.908		-1.312	-0.248		0	75.3
														0.505	0.06		0.215		-1.148	-0.132		48.7	30
														0.202	0.311		0.29		-0.212	-0.22		0	83.3
														0.053	0.028		0.295		-0.633	-0.144		86.5	7
														0.126	0.063		0.243		-0.436			86.5	52.3
														0.611	0.034		0.546		-0.152			0	37.1
														0.531	0.134		0.33		-0.314			0	94
														0.817	0.021		0.482		-0.379			0	82.3
														1.928	0.166		0.65		-0.304			83.9	79
														0.305	0.067		0.64		-0.139			88.7	35.7
														0.708	0.118		1.279		-0.298			81.1	18.9
														1.652	0.056		0.243		-0.349			0	0
														0.895	0.082		0.248		-0.312			0	0
														0.511	0.023		0.731		-0.537			0	48.8
														0.125	0.072		0.165		-0.523			0	0
														1.517	0.391		0.101		-1.416			0	85.8
														2.148	0.145		0.545		-1.221			0	14.6
														0.9	0.045		0.275		-0.285			0	87.4
														0.113	0.078		0.667		-0.314			87.7	82.5
														0.094	0.06		0.242		-0.101			55.2	60.6
														0.019	0.326		0.99		-0.2			78.2	13.8
														0.476	0.081		0.46		-0.471			57.5	83.7
														0.144	0.69		0.283		-0.165			84.2	0
														0.058	0.072		0.433		-0.303			0	0
														0.429	0.381		0.863		-0.18			0	57.7
														0.745	0.04		0.213		-0.27			84.8	33
														1.815	0.023		1.421		-0.248			0	96.2
														0.448	0.033		0.165		-0.304			86.2	18.8
														0.029	0.097		0.982		-0.142			0	44.7
														0.088	0.083		0.513		-0.755			62	51.3
														1.089	0.036		0.37		-0.631			100	80.9
														0.047	0.016		0.165		-0.307			0	53.4
														0.066	0.054		0.233		-0.894			18.6	0
														0.509	0.043		0.379		-1.981			12.5	0
														0.528	0.069		1.608		-0.413			5.6	36.1
														0.76	0.162		0.105		-0.343			77.7	34.9
														0.099	0.049		0.266		-0.473			71	60.5
														0.371	0.578		2.532		-0.398			89.7	0
														0.111	0.035		0.273		-0.33			100	21.2
														0.597	0.21		0.83		-0.21			0	41.3
														0.99	0.127		0.237		-0.487			0	0
														0.385	0.412		0.88		-0.33			0	0
														0.184	0.333		0.589		-3.026			40.9	0
														0.112	0.076		1.526		-0.252			8.8
														0.569	0.036		0.26		-0.196			0
														0.144	0.209		0.217		-0.312			0
														0.115	0.034		0.866		-0.106			0
														0.061	0.106		0.267		-0.32			63.2
														0.368	0.053		0.736		-0.241			82.7
														0.732	0.026		0.77		-0.27			91.7
														0.074	0.1		1.32		-0.312			0
														0.095	0.139		0.477		-0.873			66.7
														0.09	0.058		0.505		-3.136			4.7
														0.045	0.054		0.177		-0.894			67.7
														0.077	0.109		3.134		-1.981			82.2
														0.495	0.089		0.597		-0.413			36.6
														0.289	0.057		0.239		-0.343			57.9
														0.079	0.023		0.33		-0.473			40.5
														0.051	0.021		0.323		-0.398			0
														0.729	0.418		0.475		-0.33			48
														0.087	0.108		0.14		-0.21			23.8
														0.07	0.029		0.175		-0.487			89.5
														0.189	0.065		1.598		-0.33			6.8
														0.023	0.033		0.198		-3.026			67.5
														0.172	0.054		0.154		-0.252			0
														0.084	0.039		0.348		-0.196			88.6
														0.097	0.058		0.343		-0.312			0
														0.156	0.035		0.354		-0.106			88.9
														0.153	0.011		0.455		-0.32			0
														0.5	0.101		1.004		-0.241			42.6
														0.078	0.083		0.222		-0.27			0
														0.238	0.057		0.762		-0.312			13.3
														0.039	0.071		0.22		-0.873			53.1
														0.09	0.367		0.324		-3.136			26.1
														0.511	0.026		1.004		-0.475			71.4
														0.09	0.034		0.596		-1.135			0
														0.282	0.034		0.348		-0.743			0
														0.243	0.073		0.528		-0.315			83
														0.134	0.099		0.479		-0.71			57.4
														0.06	0.056		0.358		-0.158			63
														0.065	0.127		1.061		-0.957			82.6
														0.162	0.258		0.387		-0.625			88.1
														0.104	0.065		0.413		-0.206			85.8
														0.083	0.093		0.206		-0.642			0
														1.552	0.05		1.089		-0.194			0
														0.641	0.114		0.481		-0.178			54.2
														1.312	0.026		0.578		-0.105			0
														1.148	0.156		0.495		-0.234			83
														1.864	0.028		0.413		-0.239			57.4
														0.578	0.061		0.377		-0.303			63
														0.078	0.018		0.99		-0.519			82.6
														0.065	0.052		0.35		-0.223			88.1
														0.633	0.047		0.404		-0.209			85.8
														0.135	0.076		0.103		-0.644			0
														0.045	0.038				-0.304			0
														0.121	0.037				-0.401			54.2
														0.379	0.031				-0.354			19.8
														0.115	0.074				-0.395			16.7
														0.044	0.036				-0.481			0
														0.14	0.028				-0.248			0
														0.089	0.046				-0.194			0
														0.063					-0.534			0
														0.031					-0.857			16.1
														0.047					-0.527			40
														0.367					-1.194			21.7
														0.758					-1.112			52
														1.221					-0.683			0
														0.157					-1.484			18.9
														0.171					-0.124			21.4
														0.065					-0.371			68.7
														0.134					-0.66			79.6
														0.126					-0.161			60
														0.375					-1.025			21.7
														0.098					-1.814			100
														0.133					-0.495			95.3
														0.165					-0.715			75.1
														0.073					-0.274			63.6
														0.156					-0.2			0
														0.129					-1.308			47
														0.165					-0.236			15.2
														0.078					-0.578			0
														0.127					-0.495			0
														0.359					-0.158			93.7
														0.462					-1.308			74.5
														0.208					-0.236			57.1
														0.43					-0.578			62.8
														1.17					-0.495			90.6
														0.097					-0.158			98.8
														1.783					-1.126			92.8
														0.894					-0.593			80.3
														1.981					-0.442			78.6
														0.054					-0.42			0
														0.806					-0.601			0
														0.086					-1.045			31.2
														0.059					-0.408			87.8
														0.398					-0.259			0
														0.086					-0.585			0
														0.127					-0.452			79.6
														0.487					-0.407			13.8
														0.114					-0.129			94.6
														0.542					-0.225			40.2
														3.026					-0.24			0
														0.352					-0.379			78.1
														1.431					-0.417			87.2
														0.027					-0.38			0
														0.064					-0.11			17.9
														0.128					-0.631			86.5
														0.138					-0.248			0
														0.312					-0.165			71.4
														0.209					-0.366			0
														0.144					-0.306			33.8
														0.13					-0.738			0
														0.076					-0.66			55.3
														0.018					-0.601			44.4
														0.097					-0.206			67.7
														1.155					-0.394			50
														0.312					-0.316			0
														0.873					-0.179			72
														3.136					-2.093			10
														0.43					-0.197			0
														1.17					-0.229			0
														0.097					-1.413			64.7
														1.783					-0.806			63.7
														0.894					-0.247			100
														1.981					-0.657			100
														0.054					-0.313			0
														0.806					-0.758			0
														0.086					-0.908			31.6
														0.059					-1.063			61.2
														0.398					-0.33			91.8
														0.086					-0.122			14.6
														0.127					-0.738			29.7
														0.487					-0.495			66.7
														0.114					-0.179			88.9
														0.542					-0.105			0
														3.026					-0.105			0
														0.352					-0.277			0
														1.431					-0.886			0
														0.027					-0.589			0
														0.064					-0.907			76.2
														0.128					-1.21			28.6
														0.138					-0.399			0
														0.312					-0.228			0
														0.209					-0.438
														0.144					-0.33
														0.13					-0.935
														0.076					-0.55
														0.018					-0.63
														0.097					-0.376
														1.155					-0.337
														0.312					-0.348
														0.873					-0.339
														3.136					-0.806
														0.411					-1.353
														1.135					-0.234
														0.743					-1.023
														0.06					-0.22
														0.71					-1.021
														0.121					-0.122
														0.313					-0.25
														0.556					-0.337
														0.289					-0.183
														0.524					-0.182
														0.094					-0.516
														0.082					-0.326
														0.079					-0.618
														0.239					-0.345
														0.258					-0.413
														0.258					-0.278
														0.292					-0.486
														0.152					-0.926
														0.121					-0.857
														0.267					-0.231
														0.114					-1.23
														0.127					-1.045
														0.044					-0.474
														0.237					-0.651
														0.089					-0.456
														0.238					-0.197
														0.33					-0.183
														0.065					-0.561
														0.045					-0.347
														0.088					-1.023
														0.098					-0.516
														0.527					-0.413
														0.509					-0.293
														0.77					-0.572
														0.616					-0.457
														1.484					-0.249
														0.053					-0.495
														0.086					-0.358
														0.383					-0.627
														0.128					-0.484
														0.131					-0.722
														1.025					-1.279
														1.008					-0.428
														0.303					-0.388
														0.032					-0.314
														0.208					-0.124
														0.235					-0.618
														0.107					-0.15
														0.05					-0.182
														1.619					-0.106
														0.085
														0.108
														0.043
														0.05
														0.068
														1.619
														0.085
														0.108
														0.043
														0.05
														0.068
														0.995
														0.246
														0.239
														0.078
														0.194
														0.87
														0.39
														0.182
														0.105
														0.369
														0.189
														0.035
														0.192
														0.64
														1.279
														0.16
														0.379
														0.33
														0.281
														0.081
														0.631
														0.321
														0.147
														0.07
														0.249
														0.101
														0.127
														0.403
														0.267
														0.44
														0.104
														0.092
														0.167
														0.076
														2.093
														0.142
														0.056
														1.413
														0.806
														0.24
														0.067
														0.657
														1.097
														0.188
														0.982
														0.642
														0.37
														0.171
														0.849
														0.181
														0.217
														0.122
														0.573
														0.757
														0.071
														0.099
														0.09
														0.273
														0.203
														0.062
														0.884
														0.589
														0.537
														1.21
														0.161
														0.143
														0.119
														0.096
														0.935
														0.701
														0.442
														0.106
														1.32
														0.297
														0.117
														0.339
														0.806
														0.289
														1.353
														0.103
														0.377
														0.511
														0.134
														0.08
														0.086
														0.094
														0.066
														0.077
														0.383
														0.11
														1.598
														0.126
														0.094
														0.182
														0.152
														0.183
														0.716
														0.139
														0.07
														1.23
														1.045
														0.378
														0.404
														0.194
														0.118
														1.004
														0.034
														0.315
														0.347
														0.566
														0.495
														0.08
														0.205
														0.477
														1.061
														0.424
														0.098
														0.206
														0.495
														0.69
														0.506
														0.578
														0.484
														0.722
														0.122
														0.298
														0.25
														0.377
														0.314
														0.99
														0.099
														0.465
														0.13
														0.049
														0.056

## Sheet: Fig S2
Fig S2b			Fig S2c			S2d
WT	Elp1 KD		WT	Elp1 KD
0.884	1.056		0.776	0.731
1.192	0.966		0.746	0.761
0.745	0.893		1.217	0.641
1.178	0.959		1.139	0.611
	1.225		1.046	0.713
	0.991		1.076	0.761

## Sheet: Fig S3
Fig S3d				Fig S3e							S3f				Fig S3h														Fig S3j				Fig S3k
WT+Control	Elp3 cKO+Control	Elp3 cKO+Acly		WT+Control (anterograde)	Elp3 cKO+Control (anterograde)	Elp3 cKO+Acly (anterograde)	WT+Control (retrograde)	Elp3 cKO+Control (retrograde)	Elp3 cKO+Acly (retrograde)		WT+Control	Elp3 cKO+Control	Elp3 cKO+Acly		Control	Elp3 KD													Control	Elp3 KD	Elp3 KD+Acly		Control	Elp3 KD	Elp3 KD+Acly
3	0.004	0.63		1.178	0.567	0.637	-0.345	-0.448	-0.63		0	100	100		0.947	0.995													8.5	5.5	7.7		1	0.67	0.933
3	0.008	0.507		0.62	0.1	1,987*	-0.241	-0.265	-0.507		0	100	100		0.619	0.842													10	5.75	7		0.92	0.7	0.8
0.024	0.004	0.637		0.32	0.364	0.508	-0.468	-0.48	-0.648		98.9	100	100		1.633	0.653													9	5	7.2		0.9	0.6	0.833
0.008	0.567	0.006		0.965	0.316	0.648	-0.575	-0.426	-0.913		0	0	0		0.801	0.593													7.5	5.75	7.4		1	0.54	0.9
0.002	0.008	0.013		0.246	0.21	0.896	-0.424	-0.239	-0.724		0	100	100		0.822	0.286													7.5	5.75	7.5		1	0.54	0.667
0	0.004	0.648		0.542	0.311	0.131	-0.725	-0.596	-0.864		0	100	100		1.375	0.641													9.5	4.75	7.1		0.87	0.5	0.833
0.004	0.004	0.913		0.119	0.32	0.445	-0.129	-0.127	-0.355		0	100	100		0.803	0.513													8.5	5	7.1		0.9	0.54	0.7
0.013	0.448	0.008		0.888	0.189	0.486	-0.15	-0.596	-0.626		0	0	0			0.553													9.5	4.75	8.2		0.7	0.54	1
1.178	0	0.004		0.37	0.364	0.505	-0.378	-0.155	-0.28		86.7	100	100																9	5	7.5		0.92
0.085	0.364	0.724		0.204	0.264	0.702	-0.345	-0.526	-0.668		0	0	0																8.5	5	7.5
0.32	0.316	0		0.621	0.548	0.318	-0.151	-0.595	-0.704		0	0	0																8.5	5.25	7.9
0.965	0.008	1.987		0.456	0.996	0.532	-0.157	-0.555	-0.862		0	100	100																	4.75	8
0.241	0	0.002		0.345	0.395	0.735	-0.327	-0.421	-0.965		0	100	100																	5.5
0	0.002	0.002		0.365	0.554	0.527	-0.172	-0.538	-0.721		0	100	100																	4
0.002	0.002	0.008		0.689	0.509	0.815	-0.31	-0.402	-0.336		100	100	100																	4.5
0.004	0.265	1.094		0.232	0.344	0.642	-0.101	-0.173	-0.799		77.2	0	0
0.077	0.002	0		0.395	0.536	0.404	-0.864	-0.288	-0.172		100	100	100
0.011	0.002	0.864		0.555	0.333	0.604	-0.418	-0.288	-0.583		0	100	100
0	0.123	0.002		0.107	0.576	0.578	-0.184	-0.138	-0.543		0	76.3	76.3
0.004	0.426	0.008		0.24	0.173	0.575	-0.108	-0.345	-4*		100	0	0
0.007	0.004	0.007		0.259	0.173	0.259	-0.132	-0.165	-0.724		0	100	100
0.542	0.21	0.355		0.173	0.59	0.788	-0.575	-0.481	-0.402		0	0	0
0.007	0.002	0.002		0.27	0.27	0.371	-0.618	-0.212	-0.728		0	100	100
0.006	0.004	0.508		0.457	0.188	0.302	-1	-0.707	-0.529		0	100	100
0.029	0.002	0.002		0.758	0.164	2,185*	-0.357	-0.345	-0.595		0	100	100
0.039	0	0.648		1.44	0.167	0.323	-2,113*	-0.352	-0.529		85.4	100	100
0.039	0.006	1.123		0.426	0.38	0.412	-0.819	-0.364	-0.276		0	100	100
0.575	0.012	0.626		0.205	0.409	0.601	-0.287	-0.315	-0.603		100	100	100
0.007	0.311	0.896		0.725	0.173	0.455	-0.721	-0.972	-0.557		100	0	0
0.002	0.006	0.28		0.388	0.518	0.457	-1.063	-0.109	-0.397		0	100	100
0.002	0.002	0.039		0.776	0.283	0.237	-1.464	-0.459	-0.794		0	100	0
0.036	0.008	0.006		0.531	0.69	0.51	-1.034	-0.523	-0.144		0	100	0
0.002	0.006	0.668		0.712	0.122	0.403	-0.172	-0.166	-0.58		0	100	0
0.032	0.004	0.011		0.293	0.345	0.197	-0.207	-0.1	-0.199		0	100	0
0.424	0.004	0.445		1.207	0.454	0.598	-0.769	-0.69	-0.23		0	100	100
0.888	0.32	0.002		0.41	0.179	0.718	-0.838	-0.483	-0.486		0	0	0
0.37	0.239	0.007		0.446	0.259	0.662	-0.468	-0.113	-0.42		30.2	0	0
0.152	0.007	0.704		0.148	0.109	0.892	-3,015*	-0.586	-0.319		0	100	100
0.621	0.596	0.004		0.535	0.396	0.196	-1.231	-0.418	-0.864		62.2	0	0
0.177	0.044	0.004		0.641	0.424	0.9	-0.426	-0.252	-0.921		0	79.6	79.6
0.006	0.596	0		0.665	0.235	0.123	-0.172	-0.148	-0.662		0	0	0
0.009	0.008	0.018		0.53	0.104	0.381	-0.241	-0.492	-0.53		100	100	0
0.004	0.002	0.006		0.204	0.618	0.351	-0.642	-0.197	-0.144		0	100	0
0.725	0.589	0.029		0.125	0.205	0.845	-0.407	-0.349	-0.403		0	0	0
0.006	1.055	0.002		0.775	0.189	0.305	-1.207	-0.112	-0.715		0	0	0
0	0	0.486		1.149	0.472	0.329	-0.75	-0.136	-0.812		0	100	0
0	0.002	0.505		0.735	0.319	0.31	-0.32	-0.489	-0.918		100	100	0
0.011	0.123	1.608		0.673	0.567	0.441	-0.543	-0.283	-0.518		91.4	67.9	67.9
0.056	0.264	0.862		0.984	0.181	0.979	-0.42	-0.225	-0.604		0	0	0
0.008	0.002	0.004		0.517	0.123	0.979	-0.411	-0.318	-0.572		0	100	0
0.015	0	0.006		0.414	0.292	0.408	-0.517	-0.474	-0.359		0	100	0
0.002	0.526	0.965		1	0.412	0.333	-1.274	-0.451	-0.467		0	0	0
0.002	0.595	0.721		0.958	0.128	1.08	-0.669	-0.205	-0.358		0	0	0
0.01	0.555	0.336		0.896	0.271		-0.386	-0.17	-0.408		0	0	0
0.06	0.421	0.702		0.799	0.388		-0.189		-0.641		70.6	0	0
0.107	0.548	0.008		0.448	0.398		-0.436		-0.111		100	0	0
0.004	0.007	0.799		0.267	0.1		-0.676		-0.214		100	100	100
0.017	0.007	0.01		0.337	0.1		-1.12		-0.251		81.5	100	100
0.032	0.011	0.008		0.156	0.647		-0.638		-0.487		0	100	100
0.002	0.996	0.172		0.738	0.575		-0.355		-0.583		0	0	0
0.01	0.538	0.004		0.226	0.471		-0.31		-0.864		0	0	0
0.002	0.395	0.583		0.129	0.276		-0.37		-0.44		0	0	0
0.365	0.002	0		0.616	0.172		-0.164		-0.517		17.5	100	0
0.311	0.011	0.002		0.512	0.133		-0.332		-0.1		85.9	100	0
0.075	0	0.543		0.549	0.345		-0.762				99	100	100
0.046	0.337	0.009		0.69	0.58		-0.767				0	41.7	41.7
0.028	0	0.002		0.261	0.392		-0.851				0	100	0
0.021	0.004	0.002		0.137	0.31		-0.126				0	100	0
0.029	0.002	0.01		0.575	0.149		-0.712				67.3	100	0
0.067	0.002	0		0.328	0.165						50	100	0
0.099	0	0.318		1.151	0.539						100	100	0
0.01	0.006	0		0.336	0.58						64.3	100	0
0.117	0.002	0.532		0.596	0.245						0	100	0
0	0.008	0.724		0.517	0.248						0	100	0
0.016	0.01	0.009		0.569	0.586						0	100	0
0.011	0.006	0		0.961	0.269						71	100	100
0.052	0.34	0.402		0.478	0.373						94.5	37.1	37.1
0.017	0.344	0.735		0.625	0.203						9.6	0	0
0.212	0.142	0.008		0.27	0.23						100	67.4	67.4
0.027	0.002	0.728		0.471	0.138						100	100	100
0.002	0.536	0.529		0.701	0.188						0	0	0
0.395	0.002	0.002		0.206	0.262						25	100	100
0.431	0.082	0.002		0.945	0.588						43	75.4	75.4
0.061	0.576	0.527		0.129	0.431						100	0	0
0.006	0.006	0		0.886	0.482						50.9	100	100
0.151	0.04	0.815		1.381	0.793						100	77	77
0.08	0.004	0.595		0.403	0.486						0	100	100
0.101	0.002	0.529			0.73						0	100	100
0.045	0.039	0.642			0.396						0	88	88
0.008	0.039	0.073			0.194						0	88	88
0.008	0.002	0.603			0.216						100	100	100
0.006	0.025	1.264			0.41						100	89	89
0.009	0.006	0.004			0.892						0	100	0
0.864	0.019	0.004			0.252						0	100	0
0.002	0.004	0.557									0	100	0
0.014	0.002	0.007									0	100	0
0.002	0.002	0.021									0	100	0
0.332	0.008	0.174									0	100	0
0.181	0.002	0.397									100	100	0
0.004	0.006	0.404									100	100	0
0	0.128	0									100	71.4	71.4
0.002	0.59	1.68									100	0	0
0.002	0.01	0.794									100	100	0
0.002	0.002	0.604									100	100	0
0.002	0.27	0.578									82.4	0	0
0.046	0.012	0.043									100	100	0
0.004	0.002	0.002									100	100	0
0	0.006	0.575									0	100	0
0.27	1.088	0.033									100	0	0
0.019	0	0.788									100	100	0
0.002	0.002	0.004									100	100	0
0.006	0.664	0.371									100	0	0
0.015	0.567	0.302									100	0	0
0	0.38	0.185									54.1	0	0
0.22	0.765	0.07									100	0	0
0	0.409	0.173									100	0	0
0.004	0.06	0.58									0	65.1	65.1
0.758	0.002	0									0	100	0
1.44	0.007	0.006									100	100	0
0.002	0	0.004									100	100	0
0	0.518	0.002									0	0	0
0.426	0	0.412									100	100	0
0.025	0	0.042									100	100	0
0.004	0.01	0.23									100	100	0
0.004	0.004	0.601									0	100	100*
0.173	0.283	0.008									100	0	0
0.006	0.69	0.455									0	0	0
0.575	0.481	0.486									100	0	0
0	0.002	0.008									100	100	0
0	0.002	0									100	100	0
0.002	0.002	0.42									0	100	0
0.725	0.002	0.319									0	100	0
0.388	0.005	0.457									100	100	0
0.002	0.004	0									0	100	0
0.618	1.122	0.864									100	0	0
0.004	0.002	0.004									100	100	0
0	0.007	0.06									100	100	0
0.002	0.011	0.921									0	100	0
1	0.012	0.237									0	100	0
0.776	0.021	0.662									100	100	0
0.015	0.345	0.53									100	0	0
0.006	0.108	0.025									100	76.3	76.3
0.002	0.089	0.028									100	64.9	64.9
0.009	0.282	0.51									0	63.4	63.4
0.531	0.002	0.009									0	100	0
0.712	0.009	0.403									57.6	100	0
0.157	0	0.061									100	100	0
0.006	0.259	0.403									100	0	0
0	0.004	0.006									0	100	0
2.113	0.002	0.004									0	100	0
0.293	0.371	0.598									100	50	50
0	0.269	0.718									100	28	28
0.002	1.352	0.004									100	0	0
0	0.609	0.01									100	0	0
0.002	0.01	0.715									100	100	100
0.002	0	0.008									0	100	100
1.207	0.129	0									0	69.1	69.1
0.41	0	0.012									0	100	100
0.819	0.002	0.019									100	100	100
0.006	0.01	0.436									100	100	100
0.002	0.424	0.009									100	0	0
0.002	0.006	0.892									100	100	100
0.002	0.148	0.039									100	37.1	37.1
0	0.004	0.047									100	100	100
0.004	0.028	0.9									100	100	100
0.009	0.006	0.009									0	100	100
0.287	0.005	0.007									0	100	100
0.446	0.271	0.268									92.6	0	0
0.036	0.004	0.014									100	100	100
0.002	0.618	0.008									100	0	0
0.006	0.141	0.812									0	32.4	32.4
0.721	0.011	0.016									0	100	100
1.063	0.002	0.918									0	100	100
0.535	0.002	2.206									0	100	100
0.641	0.402	0.518									0	54.3	54.3
0.665	0.014	0.002									0	100	100
0.53	0.12	0									100	74.6	74.6
0.006	0.004	0.004									100	100	100
0.002	0.002	0.007									100	100	100
0.002	0.002	0.351									0	100	100
1.464	0.007	0.097									100	100	100
0.006	0	0.572									100	100	100
0	0.012	0.002									100	100	100
0.002	0.009	0.004									0	100	100
1.034	0	0									100	100	100
0.008	0.005	0.845									100	100	100
0.002	0.004	0.191									87.1	100	100
0.043	0.319	0.016									77.2	0	0
0.06	0.315	0.052									0	0	0
0.775	0.567	0.002									0	0	0
1.149	0.009	0.329									0	100	100
0.769	0.008	0.011									0	100	100
0.735	0.011	0.008									0	100	100
0.838	0	0.006									0	100	100
0.673	0.981	0.002									0	0	0
0.468	1.723	0.004									0	0	0
3.015	0.009	0.159									0	100	100
0.984	0	0.002									100	100	100
0	0.972	0.004									100	0	0
0	1.292	0.002									100	0	0
0.006	0.008	0.441									48.2	100	100
0.124	0	0.006									100	100	100
1	0.629	0.467									100	30.8	30.8
0.002	0.459	0.002									100	0	0
0.004	0.523	0.358									100	0	0
1	0.007	0.016									81.5	100	100
0.079	0.017	0.013									100	100	100
0.008	0.011	0.408									100	100	100
0.006	0.002	0.641									100	100	100
0.002	0.002	0.329									100	100	100
1	0.002	0.346									100	100	100
1	0	0.008									100	100	100
0.006	0.002	0.002									0	100	100
0.517	0.016	0.214									0	100	100
0.172	0.966	0.045									0	0	0
0.414	0.002	0.487									0	100	100
0.241	0	0.063									0	100	100
0.642	0.412	0.006									0	0	0
1	0.002	0.013									63.3	100	100
0.161	0.828	0.665									0	0	0
0.958	0.271	0.583									0	0	0
1.207	0.006	0.006									100	100	100
0.004	0.011	0									78.9	100	100
0.194	0.006	0.334									0	100	100
0.799	0.69	0.284									0	0	0
0.448	0.002	0.284									100	100	100
0.002	0.007	0									100	100	100
0.004	0.002	0.44									100	100	100
0	0	0.408									0	100	100
0.267	0.388	0.333									0	0	0
0.337	0.398	0.517									100	0	0
0	0.008	0.007									70.2	100	100
0.059	0.006	0.01									32.4	100	100
0.517	0.014	0.005									0	100	100
0.708	0.013	0.007									0	100	100
0.543	0.013	0.002									75	100	100
0.081	0.002	0.013									73.7	100	100
0.045	1	0.006									83.3	0	0
0.107	2	0.623									100	0	0
1	0.483	0.005									100	0	0
1	0.008										0	100	100
0.42	0.647										0	0	0
0.411	0.002										100	100	100
0.008	0.161										0	0	0
0.512	0.013										100	100	100
0.009	0.471										100	0	0
0.004	0.007										0	100	100
0.549	0.004										0	100	100
0.517	0.046										0	87.3	87.3
0.69	0.172										0	0	0
1.274	0.133										100	0	0
1	0.104										44.7	71	71
0.168	0.025										0	100	100
0.669	0.008										0	100	100
0.386	0.002										100	100	100
0.002	0.004										72.7	100	100
0.06	0.002										49.5	100	100
0.073	0.58										100	0	0
0.002	0.392										0	0	0
0.575	0										100	100	100
0.01	0										85.1	100	100
0.098	0.01										0	100	100
0.436	0.006										100	100	100
0.008	0.012										0	100	100
1.151	0.054										51.1	92.9	92.9
0.152	0										0	100	100
0.676	0.024										0	100	100
0.596	0.002										0	100	100
1.12	0.002										0	100	100
0.638	0.004										100	100	100
0	0.054										100	83.1	83.1
0	0.162										100	89.8	89.8
0	0.418										100	0	0
0.007	0.008										100	100	100
0.002	0.089										0	55.6	55.6
0.355	0.002										0	100	100
0.31	0.002										0	100	100
0.517	0.108										100	80	80
0.004	0.006										100	100	100
0.002	0.007										100	100	100
0.004	0.002										0	100	100
0.569	0.004										100	100	100
0.002	0.059										100	80.6	80.6
0.002	0.009										70.8	100	100
0.309	0.01										0	100	100
0.478	0.169										100	82.1	82.1
0.008	0.58										100	0	0
0.069	0.191										74.5	61.1	61.1
0.097	0.016										0	100	100
0.625	0.245										100	0	0
0	0.135										47.9	50	50
0.146	0.002										100	100	100
0	0.002										0	100	100
0.471	0.006										100	100	100
0.004	0.043										0	100	100
0.332	0.797										100	0	0
0	0.004										0	100	100
0.701	0										100	100	100
0.002	0.196										64.7	76.7	76.7
0.279	0.349										100	0	0
0.006	0.004										0	100	100
0.767	0.006										100	100	100
0.015	0.002										0	100	100
0.206	0.009										0	100	100
0.851	0.01										100	100	100
0.01	0.03										100	77	77
0.019	0										88	100	100
0.028	0.002										0	100	100
0.945	0										42.9	100	100
0.09	0.03										100	100	100
0.009	0.066										100	78.9	78.9
0.002	0.017										100	100	100
0.014	0.004										100	100	100
0.002	0.244										0	37.5	37.5
0.886	0.002										0	100	100
1.381	0.006										0	100	100
0.403	0.074										88.6	59.6	59.6
0.086	0.114											60.2	60.2
	0.002											100	100
	0											100	100
	0.004											100	100
	0											100	100
	0.007											100	100
	0.002											100	100
	0.016											94.9	94.9
	0											100	100
	0.004											100	100
	0.004											100	100
	0.011											100	100
	0.008											100	100
	0.047											100	100
	0.002											100	100
	0.006											100	100
	0.002											100	100
	0.002											100	100
	0.122											38.7	38.7
	0.006											100	100
	0.262											0	0
	0.588											0	0
	0.489											0	0
	0.078											81.3	81.3
	0.002											100	100
	0.118											75.8	75.8
	0											100	100
	0.006											100	100
	0.289											40	40
	0.008											100	100
	0.002											100	100
	0.082											65.7	65.7
	0.102											67.8	67.8
	0.062											92.9	92.9
	0.004											100	100
	0.486											0	0
	0.139											74.5	74.5
	0.01											100	100
	0.006											100	100
	0.229											75	75
	0.004											100	100
	0.396											0	0
	0.112											77.2	77.2
	0.046											78.7	78.7
	0.006											100	100
	0.022											100	100
	0.004											100	100
	0.011											100	100
	0.004											100	100
	0.002											100	100
	0.054											76.4	76.4
	0.006											100	100
	0.004											100	100
	0											100	100
	0.004											100	100
	1.07											0	0
	0.011											100	100
	0.002											100	100
	0.061											74.2	74.2
	0											100	100
	0.41											0	0
	0.16											82.1	82.1
	0.002											100	76.8
	0.002											100
	0.006											100
	0.074											76.8

## Sheet: Fig S4
S4a													Fig S4b														S4c				Fig S4d				Fig S4e				Fig S4f				Fig S4h				Fig S4i
													Control	FD													Control	FD	FD+TBA		Control	FD	FD+TBA		Control	FD	FD+TBA		Control	FD	FD+TBA		Control	UTD	FD		Control	FD
													0.855	0.238													1.31	0.926	2.277		0.041	0.108	0.069		0.108	0.176	0.271		78.4	33.3	72		0.885	0.657	0.552		20	25
													1.366	0.178													1.028	0.981	1.764		0.053	0.162	0.073		0.173	0.176	0.125		100	59.1	78.7		1.009	0.68	0.591		17.778	25
													0.908	0.419													1.175	0.474	0.693		0.058	0.14	0.053		0.105	0.156	0.289		72.7	0	75		0.941	0.677	0.743		24.49	36.842
													0.87	0.419													0.835	1.23	1.159		0.043	0.056	0.081		0.122	0.298	0.623		83.7	100	92.1		0.972	0.68	0.542		30.303	18.182
																											1.043	1.036	1.333		0.026	0.131	0.013		0.129	0.198	0.244		88	35.3	100		1.048	0.863			19.048	16.456
																											0.999	0.737	1.521		0.211	0.134	0.623		0.144	0.135	0.104		0	60	0		1.017				20.779	14.925
																											1.167	1.06	0.896		0.173	0.208	0.101		0.184	0.152	0.19		0	26.9	0		1.076				18.644	14.706
																											1.1	1.467	1.501		0.066	0.056	0.153		1.223	0.126	0.144		64.7	73.9	54.3		1.016				16.949	17.647
																											0.725	0.817	1.461		0.122	0.135	0.244		0.18	0.379	0.25		0	0	0		1.035				28.571	23.881
																											1.152	0.556	1.54		0.009	0.043	0.104		0.122	0.129	0.162		100	92.9	0						25	17.5
																											1.034	0.68	1.993		0.029	0.054	0.129		0.406	0.126	0.222		100	76.5	0						28.571	23.404
																											0.98	0.684	2.017		0.078	0.095	0.053		0.107	0.148	0.225		68.4	66.7	40.4						14.815	20.792
																											0.71	0.699	1.345		0.031	0.048	0.25		0.457	0.162	0.84		100	84	75.5							15.306
																											0.7	0.898			0.053	0.074	0.1		0.176	0.126	0.169		60.5	87.5	0
																											0.861	0.794			0.074	0.074	1		0.112	0.352	0.113		100	44.4	52.6
																											1.005	1.116			0.022	0.037	1		0.101	0.135	0.21		100	92.3	0
																											0.858	0.558			0.022	0.016	0.374		0.113	0.172	0.343		84.9	100	0
																											1.317	0.709			0.019	0.062	0.018		0.37	0.325	0.352		100	81.5	0
																												0.279			0.039	0.007	0.198		0.324	0.232	0.193		94	100	100
																												0.225			0.011	0	0.225		0.203	0.213	0.305		90.7	100	0
																												0.336			0.226	0.096	0.01		0.348	0.15	0.32		100	100	0
																												0.136			0.017	0.126	0.84		0.181	0.246	0.112		0	64.3	100
																												0.131			0.012	0.05	0.169		0.163	0.129	0.247		94.5	100	0
																												0.336			0.022	0.051	0.015		1.454	0.325	0.216		100	63.2	0
																												0.106			1.232	0.01	0.103		0.217	0.359	0.201		100	100	100
																												0.099			0.016	0.005	0.016		0.19	0.289	0.221		92.6	100	0
																												0.154			0.087	0.011	0.034		0.101	0.487	0.122		100	100	100
																												0.237			1.222	0.183	0.065		0.221	0.325	0.186		86.7	69.6	70
																												0.348			1.432	0.021	0.113		0.203	0.133	0.108		100	100	100
																												0.065			0.107	0.129	0.036		0.13	0.141	0.237		100	0	100
																															0.283	0.005	0.21		0.281	0.149	0.307		0	100	0
																															0.457	0.009	0.038		0.189	0.171	0.169		0	0	78.4
																															0.207	0.002	0.022		0.159	0.216	0.298		0	0	0
																															0.059	0.015	0.033		0.13	0.122	0.255		0	88	0
																															0.222	0.158	0.027		0.13	0.451	0.113		84	34.6	0
																															0.034	0.125	0.027		0.139	0.139	0.238		0	38.5	93.6
																															0.021	0.099	0.361		0.162	0.325	0.147		100	100	0
																															1.454	0.013	0.151		0.163	0.314	0.372		100	100	0
																															0.054	0.057	0.193		0.108	0.267	0.379		100	100	0
																															0.101	0.081	0.078		0.243	0.108	0.379		54.2	100	50.9
																															0.1	0.056	0.093		0.137	0.108	0.174		0	100	0
																															0.113	0.042	0.035		0.23	0.131	0.252		100	85.2	75
																															0.017	0.108	0.173		0.162	0.108	0.119		0	0	62.8
																															0.025	0.017	0.034		0.379	0.162	0.201		100	88.5	68.8
																															0.37	0	0.014		0.102	0.115	0.169		77.3	100	0
																															0.036	0.116	0.211		0.139	0.217	0.119		0	52	91.8
																															0.052	0.169	0.137		0.105	0.108	0.211		0	84.6	100
																															0.026	0.021	0.031		0.422	0.177	0.337		100	92.6	0
																															0.045	0.042	0.023		0.307	0.108	0.183		84.6	100	0
																															0.029	0.005	0.103		0.379	0.273	0.174		0	33.3	100
																															0.05	0.395	0.024		0.128	0.265	0.291		0	100	100
																															0.042	0.185	0.247		0.108	0.156	0.434		0	100	100
																															0.324	0	0.041		0.224	0.509	0.163		100	100	87.1
																															0.022	0.05	0.039		0.232	0.745	0.279		0	100	100
																															1.111	0.006	0.089		0.522	0.256	0.217		100	50	0
																															0.406	0.032	0.109		0.13	0.108	0.132		100	100	94.1
																															0.203	0.144	0.117		0.351	0.401	0.271		0	100	100
																															0.042	0.051	0.025		0.216	0.151	0.108		0	100	79.2
																															0.043	0.005	0.021		0.259	0.12	0.126		89.8	100	51
																															0.039	0.016	0.284		0.122	0.172	0.397		84.9	100	65.6
																															0.022	0.088	0.052		0.108	0.141	0.425		94.5	85.7	90.9
																															0.166	0.075	0.25		0.865	0.759	0.119		100	81	100
																															0.079	0.052	0.033		0.181	0.623	0.162		54.1	0	100
																															0.017	0.101	0.036		0.922	0.344	0.108		65.3	0	0
																															1.123	0.172	0.035		0.147	0.134	0.115		100	61.9	81.6
																															1.433	0.035	0.5		0.114	0.343	0.185		0	0	0
																															0.02	0.155	0.4		0.252	0.167	1.223		0	52.9	79.6
																															0.229	0.176	0.4		0.325	0.212	0.108		0	100	0
																															0.225	0.092	0.5		0.325	0.138	0.122		0	100	0
																															0.095	0.02	0.111		0.17	0.199	0.704		0	100	100
																															0.06	0	0.083		0.406	0.286	0.193		58.7	0	0
																															0.226	0.01	0.079		0.25	0.17	0.13		74.5	89.5	0
																															1.332	0.213	0.028		0.169	0.293	0.163		61.1	75	100
																															0.062	0.071	0.028		0.179	0.168	0.163		0	0	0
																															0.217	0.089	0.038		0.289	0.314	0.253		100	0	71.4
																															0.312	0.026	0.114		0.199	0.196	0.203		0	72.7	65.4
																															0.19	0.15	0.036		0.132	0.144	0.596		0	100	100
																															0.023	0.034	0.065		0.154	0.422	0.173		0	100	100
																															0.015	0.052	0.307		0.163	0.195	0.19		86.8	0	100
																															0.03	0.054	0.002		0.135	0.122	0.177		100	61.9	38.9
																															0.221	0.146	0.035		0.325	0.1	0.116		100	76.2	100
																															0.182	0.072	0.052		0.488	0.166	0.14		0	52.4	82.7
																															0.175	0.067	0.048		0.123	0.162	0.132		8.7	35.3	0
																															0.09	0.191	0.033		0.181	0.114	1.822		78.6	100	100
																															0.078	0.058	0.197		0.163	0.283	0.134		57.4	88.9	82.2
																															0.073	0.089	0.124		0.211	0.148	0.119		63.5	100	89.4
																															0.066	0.102	0.053		0.217	0.23	0.133		100	95.7	72.1
																															0.003	0.06	0.058		0.119	0.434	0.114		75	0	100
																															0.162	0.059	0.023		0.13	0.163	0.241		0	77.3	0
																															0.069	0.133	0.039		0.283	0.108	0.226		0	100	46.7
																															0.189	0.044	0.11		0.207	0.228	0.325		52.2	100	100
																															0.036	0.149	0.193		0.222	0.189	0.125		42.9	90.9	70.7
																															0.028	0.171	0.149		0.13	0.117	0.441		69.8	80	100
																															0.119	0.064	0.015		0.103	0.131	0.298		91.3	0	77.8
																															0.115	0.06	0.11		0.128	0.295	0.542		45.5	81.8	34.5
																															0.115	0.031	0.372		0.406	0.122	0.244		11.8	100	0
																															1.928	0.059	0.042		0.401	0.307	1.63		11.8	100	50
																															1.242	0.034	0.072		0.149	0.189	0.249		100	100	100
																															0.3	0.05	0.325		0.145	0.273	0.142		100	70.8	45.5
																															0.024	0.028	0.379		0.461	0.108	0.105		100	0	0
																															0.042	0.045	0.034		0.229	0.135	1.82		100	73.9	100
																															0.027	0.035	0.07		0.225	0.162	0.181		84.1	81.8	85.2
																															0.089	0.103	0.051		0.217	0.203	0.178		86	85	0
																															0.025	0.064	0.174		0.434	0.144	1.543		100	73.7	0
																															0.023	0.084	0.036		0.312	0.104	0.159		91.3	100	100
																															0.036	0.134	1.227		0.192	0.135	0.153		88.6	0	78.4
																															0.013	0.063	0.059		0.517	0.195	0.51		100	0	100
																															0.013	0.108	0.026		0.151	0.189	0.196		100	70.6	0
																															0.134	0.267	0.052		0.128	0.124	0.374		100	75	85.7
																															0.024	0.051	0.27		0.216	0.186	0.173		100	100	0
																															0.105	0.059	0.032		0.162	0.112	0.103		100	0	0
																															0.025	0.084	0.152		0.112	0.13	0.114		60	0	90.9
																															0.022	0.325	0.118		0.15	0.106	0.113		100	61.1	0
																															0.108	0.325	0.077		0.178	0.169	0.361		66.7	45.5	0
																															0.021	0.108	0.039		0.108	0.108	0.217		80	100	100
																															0.051	0.071	0.015		0.199	0.116	0.162		100	0	40.4
																															0.256	0.059	0.073		0.212	0.122	0.108		0	76.2	46.2
																															0.078	0.009	0.028		0.108	0.162	0.173		80.9	63.6	70.2
																															0.072	0.064	0.008		0.108	0.195	0.122		73.1	0	82.4
																															0.021	0.081	0.055		0.102	0.103	0.211		0	100	100
																															0.149	0.271	1.233		0.256	0.217	0.137		100	100	79.2
																															0.087	0.08	0.5		0.366	0.144	0.298		83.3	84.2	100
																															0.243	0.06	0.337		0.149	0.203	0.108		100	100	100
																															0.097	0.063	0.036		0.242	0.235	0.26		0	100	78.8
																															0.242	0.054	0.026		0.224	0.126	0.189		55	56.5	0
																															0.118	0.08	0.018		0.227	0.176	0.284		0	56	0
																															0.227	0.073	0.063		0.198	0.19	0.25		48.6	100	0
																															0.001	0.132	0.291		0.433	0.238	0.111		0	86.5	84
																															0.013	0.003	0.04		0.112	0.119	0.228		56	59.4	0
																															0.019	0.029	0.041		0.582	0.1	0.133		0	48.9	0
																															0.198	0.115	0.046		0.974	0.244	0.307		100	25.7	100
																															0.433	0.15	0.224		0.525	0.119	0.433		100	34.2	80.4
																															0.112	0.204	0.062		0.156	0.126	0.122		100	100	0
																															0.113	0.165	0.045		0.13	0.108	0.197		0	75	74.5
																															0.582	0.023	0.027		0.325	0.173	0.156		0	100	81.1
																															0.105	0.047	0.121		0.13	0.166	0.104		0	25	100
																															0.031	0.001	0.228		1.11	0.189	0.156		61.9	0	100
																															0.039	0.159	0.099		0.379	0.153	0.151		0	0	0
																															0.024	0.009	0.025		0.108	0.311	0.232		78.8	42.9	69
																															0.974	0.003	0.065		1.32	0.162	0.325		0	100	81
																															0.026	0.004	0.142		0.114	0.108	0.167		0	100	96.2
																															0.036	0.025	0.014		0.27	0.325	0.27		100	80	74.2
																															0.014	0.005	0.07		0.108	0.325	0.248		0	60	0
																															0.275	0.064	0.103		0.409	0.19	0.249		93.8	100	68.2
																															0.052	0.107	0.017		0.22	0.271	0.15		82.4	100	100
																															0.047	0	0.083		1.292	0.179	0.114		100	0	65.4
																															0.011	0.01	0.026		0.135	0.225	0.103		48.5	100	0
																															0.06	0.314	0.203		0.414	0.194	0.122		82.7	0	0
																															0.02	0.036	0.2		1.299	0.111	0.101		77.3	0	58.8
																															0.015	0.397	0.041		1.637	0.152	0.224		100	27.8	100
																															0	0.777	0.048		0.238	0.314	0.138		77.1	100	82.5
																															0.044	0.078	0.046		0.315	0.397	0.21		0	100	65.9
																															0.422	0.401	0.434		1.283	0.177	0.325		0	100	100
																															0.13	0.005	0.027		1.82	0.108	0.228		0	89.3	100
																															0.039	0.002	0.175		1.54	0.144	0.114		58.3	61.3	60.5
																															0.012	0.087	0.066		0.136	0.23	0.33		0	57.7	100
																															0.379	0.131	0.195		0.314	0.133	0.379		0	50	0
																															0.053	0.068	0.397		1.222	0.108	0.206		87.5	100	0
																															0.04	0.084	0.033		1.453	0.102	0.203		100	73.6	0
																															0.027	0.001	0.02		0.151	0.373	0.108		100	86.2	63.3
																															0.067	0.062	0.117		0.162	0.118	0.271		0	30	84.2
																															0.059	0.056	0.196		0.271	0.194	0.434		100	60	0
																															0.016	0.2	0.24		0.104	0.298	0.175		88.2	58.3	100
																															0.02	0.13	1		0.102	0.186	0.211		89.7	100	0
																															0.27	0.059	0.011		0.494	0.161	0.195		100	100	70.4
																															0.034	0.006	0.425		0.108	0.112	0.23		66.7	100	0
																															0.224	0	0.189		0.104	0.169	0.117		60.5	100	0
																															0.232	0.059	0.005		0.169	0.265	0.196		0	100	85.7
																															0.409	0.028	0.119		1.11	0.108	0.24		0	60	100
																															0.522	0.494	0.162		0.149	0.212	0.397		0	63.2	0
																															0.039	0.252	0.059		1.782	0.147	0.217		0	100	0
																															0.22	0.175	0.038		0.122	0.192	0.328		0	0	0
																															0.351	0.016	0.01		1.643	0.13	0.226		87.3	0	0
																															0.063	0.134	0.027		0.222	0.362	0.343		0	100	0
																															0	0.298	0.03			0.1	0.172		0	88.2	0
																															0.414	0.014	0.013			0.115	0.117		0	100	65.4
																															0.259	0.064	0.185			0.255	0.102		0	73.3	100
																															0.035	0	0.4			0.108	0.212		86.5	0	0
																															0.238	0.063	0.05			0.243	0.354		0	18.2	0
																															0.315	0.06	0.243			0.141	0.202		0	32.4	73.8
																															0.022	0.148	0.704			0.132	0.108		71.1	100	100
																															0.001	0.16	0.193			0.155	0.131		100	59.2	80.4
																															0.005	0.041	0.018			0.168	0.143		0	100	0
																															0.001	0.077	0.028			0.178	0.242		0	100	0
																															0.865	0.005	0.091			0.154	0.125		85.2	100	0
																															0.038	0.028	0.048			0.133	0.605		0	100	0
																															0.922	0.018	0.203			0.267	0.354		100	81.2	0
																															0.147	0.024	0.596			0.162	0.31		0	0	100
																															0.018	0.058	0.061			0.16	0.415		94.1	100	56.4
																															0.061	0.312	0.19			0.108	0.373		100	64.4	0
																															0.027	0	0.115				0.2		0	0	0
																															0.239	0.104	0.104				0.181		0	64	0
																															0.19	0.024	0.054				0.176		0	56.2	90.7
																															0.094	0.111	0.195				0.349		93.6	72.5	94.1
																															0.002	0.125	0.04				0.145		0	79.4	49
																															0.008	0.042	0.172				0.266		0	100	94.7
																															0.325	0.064	0.053				0.355		0	100	0
																															0.019	0.004	0.019				0.46		0	100	0
																															0.019	0.001	0.212				0.121		87.5	54.2	68.8
																															0.033	0.014	0.08				0.153		0	100	0
																															0.066	0.115	0.133				0.122		28.8	100	54.2
																															0.087	0.054	0.012				0.255		75.7	100	46.2
																															0.162	0.054	0.354						100	63.6	62.5
																															0.061	0.023	0.026						100	67.9	0
																															0.108	0.134	0.202						0	76.2	100
																															0.188	0.072	0.052						0	59.5	0
																															0.179	0.119	0.04						0	14.8	58.9
																															0.104	0.082	0.027						83.3	0	85.7
																															0.289	0.13	0.031						84.2	60	0
																															0.065	0.062	0.002						46.2	44.4	56.5
																															0.007	0.085	0.131						0	41.7	0
																															0.494	0.258	0.241						100	100	100
																															0.043	0.259	0.143						69.2	100	0
																															0.154	0.015	0.062						0	100	80.4
																															0.021	0	0.001						0	70.4	0
																															0.024	0.004	0.242						0	61.1	65.4
																															0.047	0.038	0.125						0	83.3	0
																															0.053	0.132	0.605						70	55.6	0
																															0.032	0.074	0.226						0	93.8	0
																															0.019	0.087	0.354						0	100	0
																															0.048	0.057	0.002						0	100	0
																															0.032	0.036	0.31						33.3	77.4	0
																															0.03	0.011	0.415						100	53.1	0
																															0.145	0.035	0.325						82.7	0	100
																															0.085	0.076	0.067						100	100	100
																															0.02	0.166	0.084						70.6	92	0
																															0.056	0	0.072						100	50	0
																															0.105	0.05	0.2						91.7	100	0
																															0.118	0.078	0.045						76.5	100	0
																																0.002	0.025						82.4	100	0
																																0.081	0.011						100	100	100
																																0.043	0.062						0	100	0
																																0.054	0.046						100	53.8	0
																																0.002	0.002						81.6	100	0
																																0.138	0.176						81.1	100	66
																																0.017	0.197						80	72.2	82
																																0.09	0						56.5	100	73.9
																																0.049	0.035							100	0
																																0.008	0.003							86	78.4
																																0.034	0.046							100	100
																																0.052	0.031							63.6	100
																																0.027	0.048							93.8	100
																																0.14	0.029							45.5	100
																																0.073	0.232							84.6	100
																																0.097	0.355							59.3	0
																																0.073	0.249							100	49
																																0.086	0.07							0	100
																																0.049	0.059							100	100
																																0.178	0.061							100	100
																																0.017	0.001							80.8	92
																																0.06	0.009							100	88.7
																																0.063	0.097							0	100
																																0.016	0.153							62.1	100
																																0.154	0							100	29.2
																																0.076	0.03							0	0
																																0.006	0.11							100	0
																																0.189	0.108							65.8	70
																																0.031								85.4	74.5
																																0.096								100	57.8
																																0.022								100	100
																																0.038								57.7	100
																																0.017								100	100
																																0.074								100	0
																																0.008								100	100
																																0.014								100	100
																																0.012								0	44.4
																																0.005								100	72
																																0								96.3
																																0.018								100
																																0.019								100
																																0.024								100
																																0.03
																																0.014

## Sheet: Fig S5
Fig S5a
